# Supplementary material for: Habitat Heterogeneity Affects Plant and Arthropod Species Diversity and Turnover in Traditional Cornfields
Source: PLoS One. 2015 Jul 21;10(7):e0128950. doi: 10.1371/journal.pone.0128950 (PMC4510542; doi:10.1371/journal.pone.0128950)
Supplement: S1 File — (XLSX) [file pone.0128950.s004.xlsx]

## Sheet: Data_aggregated
														We characterized land cover at different distance around each of our fields (100, 250, 500,750, and 1000 m) and calculated the % of forest, agricultural lands, pastures and crops using ArcGIS. We also calculated the proportion of natural or seminatural around each site as the sum of forest, hedges and secondary growth.
Farm	SiteID	Biome/ecoregion	Crop species	Sampling method	No. of Replicates	Year	Latitude	Longitude	Altitude	Field Perimeter-to-area ratio	Area	% Soil Organic carbon	Former use	Forest100	Pastures100	Agric100	Sec.Growth100	Nat 100	Forest250	Pastures250	Agric250	Sec.Growth250	Nat250	Forest500	Pastures500	Agric500	Sec.Growth500	Nat500	Forest750	Pastures750	Agric750	Sec.Growth750	Nat750	Forest1km	Pastures1km	Agric1km	Sec.Growth1km	Nat1km	Herbivore Richness 0D	Herbivore Diversity 1D	Herbivore Diversity 2D	Predator Richness 0D	Predator Diversity 1D	Predator Diversity 2D	Plant Richness 0D	Plant Diversity 1D	Plant Diversity 2D
AF9	C1	Tropical	Zea mays L.	We used swep net samplings	10	2011	-74.3069	5.38114	1316	0.116175	1269.81	9.96	Crop	0.01	0.44	0.42	0.07	0.08	0.04	0.66	0.23	0.05	0.09	0.11	0.66	0.21	0.01	0.12	0.2	0.63	0.15	0.01	0.21	0.25	0.62	0.11	0.01	0.26	92	35.7	17.8	25	10.3	6.7	62	31.2	21.8
AF11	C2	Tropical	Zea mays L.	We used swep net samplings	10	2011	-74.2909	5.40233	1383	0.107074	2223.49	4.85	Invaded plots	0.12	0.12	0.26	0.49	0.62	0.17	0.43	0.06	0.32	0.5	0.35	0.34	0.07	0.23	0.58	0.37	0.38	0.05	0.19	0.55	0.38	0.43	0.04	0.14	0.52	47	24.3	11.4	19	8.1	4.8	27	3.2	1.9
AF12	C3	Tropical	Zea mays L.	We used swep net samplings	10	2011	-74.3247	5.39058	1454	0.0827615	2463.88	6.27	Fallow	0.08	0.32	0.43	0.14	0.22	0.2	0.42	0.31	0.05	0.25	0.29	0.46	0.22	0.01	0.3	0.37	0.49	0.13	0.01	0.38	0.36	0.54	0.08	0.01	0.37	87	30.8	17	46	12.3	5.3	75	24.4	10.5
BF2	C4	Tropical	Zea mays L.	We used swep net samplings	10	2011	-74.2955	5.39225	1231	0.0893921	2437.6	3.65	Fallow	0.12	0.44	0.23	0.2	0.32	0.22	0.43	0.15	0.19	0.41	0.31	0.52	0.06	0.08	0.39	0.38	0.52	0.05	0.04	0.42	0.4	0.5	0.04	0.05	0.45	70	22.1	11.5	39	21.6	13.6	43	18.6	13.4
AF7	C5	Tropical	Zea mays L.	We used swep net samplings	10	2011	-74.2996	5.38478	1226	0.138283	1027.36	3.47	Invaded plots	0.24	0.46	0.3	0	0.24	0.25	0.66	0.07	0.01	0.26	0.24	0.66	0.06	0.01	0.26	0.25	0.61	0.09	0.02	0.27	0.26	0.58	0.11	0.03	0.29	52	19.6	9.3	22	6.6	3.1	38	9.6	4.4
AF8	C6	Tropical	Zea mays L.	We used swep net samplings	10	2011	-74.3076	5.37656	1280	0.0742423	3208.4	11.2	Pastures	0.03	0.59	0.38	0	0.03	0.26	0.6	0.14	0	0.26	0.36	0.54	0.08	0.01	0.37	0.31	0.55	0.13	0.01	0.32	0.32	0.56	0.12	0	0.32	74	40.7	23.2	34	21.1	14.3	56	20.5	11.1
AF10	C7	Tropical	Zea mays L.	We used swep net samplings	10	2011	-74.2784	5.39692	1340	0.0689649	5342.14	7.13	Pastures	0.27	0.34	0.39	0	0.27	0.27	0.53	0.2	0	0.27	0.27	0.57	0.12	0.03	0.3	0.29	0.58	0.1	0.02	0.31	0.3	0.55	0.11	0.04	0.34	61	27.4	15.7	29	12.2	7.5	52	24.4	16.3
BF6	C8	Tropical	Zea mays L.	We used swep net samplings	10	2011	-74.302	5.38728	1286	0.0751184	4120.98	4.5	Fallow	0.39	0.31	0.28	0	0.39	0.32	0.49	0.15	0.02	0.34	0.3	0.54	0.13	0.02	0.32	0.25	0.61	0.1	0.01	0.26	0.26	0.61	0.1	0.01	0.27	77	32.1	16.7	39	15.8	7.9	41	15.5	11.2
BF3	C9	Tropical	Zea mays L.	We used swep net samplings	10	2011	-74.3023	5.38958	1272	0.169639	581.293	3.5	Fallow	0.57	0.23	0.04	0.14	0.7	0.35	0.59	0.02	0.03	0.37	0.33	0.58	0.06	0.01	0.34	0.33	0.55	0.09	0.01	0.34	0.32	0.57	0.07	0.03	0.34	97	48.9	22.3	33	24	18.9	53	30.7	21.5
BF4	C10	Tropical	Zea mays L.	We used swep net samplings	10	2011	-74.3165	5.36839	1420	0.0475832	7535.55	3.97	Forest	0.52	0.25	0.23	0	0.52	0.45	0.47	0.07	0	0.45	0.55	0.32	0.12	0	0.55	0.46	0.43	0.1	0	0.47	0.43	0.5	0.07	0	0.43	83	36.1	17.8	34	21.5	15.4	70	27	16.8
BF5	C11	Tropical	Zea mays L.	We used swep net samplings	10	2011	-74.2966	5.40225	1540	0.136068	1573.94	7.53	Crop	0.61	0	0.08	0.29	0.91	0.49	0.13	0.12	0.24	0.72	0.41	0.34	0.04	0.2	0.61	0.42	0.39	0.04	0.15	0.57	0.38	0.44	0.04	0.13	0.52	69	15.2	4.6	35	14	6.6	58	21.3	13.5
BF1	C12	Tropical	Zea mays L.	We used swep net samplings	10	2011	-74.2979	5.39308	1294	0.0802679	2915.22	3.84	Fallow	0.53	0.04	0.33	0.1	0.63	0.5	0.2	0.15	0.15	0.65	0.37	0.45	0.08	0.09	0.45	0.4	0.5	0.04	0.04	0.44	0.41	0.48	0.06	0.04	0.45	61	16.9	7.6	27	12.4	7.8	48	15.4	9.1

## Sheet: data_by_taxon1
Farm	Taxon ID	Main trophic group assigned to the family	No. Individuals / Coverage
AF10	HerbívoroInsectaColeopteraBruchidae20	Herbivore	1
AF10	HerbívoroInsectaColeopteraBruchidae24	Herbivore	1
AF10	HerbívoroInsectaColeopteraChrysomelidae13	Herbivore	5
AF10	HerbívoroInsectaColeopterachrysomelidae15	Herbivore	10
AF10	HerbívoroInsectaColeopteraChrysomelidae16	Herbivore	1
AF10	HerbívoroInsectaColeopteraChrysomelidae19	Herbivore	3
AF10	HerbívoroInsectaColeopteraChrysomelidae21	Herbivore	8
AF10	HerbívoroInsectaColeopteraChrysomelidae25	Herbivore	6
AF10	HerbívoroInsectaColeopteraChrysomelidae28	Herbivore	30
AF10	HerbívoroInsectaColeopteraChrysomelidae31	Herbivore	1
AF10	HerbívoroInsectaColeopteraChrysomelidae45	Herbivore	16
AF10	HerbívoroInsectaColeopteraChrysomelidae59	Herbivore	1
AF10	HerbívoroInsectaColeopteraChrysomelidae60	Herbivore	1
AF10	HerbívoroInsectaColeopteraChrysomelidae65	Herbivore	1
AF10	HerbívoroInsectaColeopteraChrysomelidae74	Herbivore	1
AF10	HerbívoroInsectaColeopteraChrysomelidae9	Herbivore	1
AF10	HerbívoroInsectaColeopteraCurculionidaeApioninae7	Herbivore	1
AF10	HerbívoroInsectaColeopteraElateridae75	Herbivore	1
AF10	HerbívoroInsectaDipteraAgromyzidae	Herbivore	1
AF10	HerbívoroInsectaDipteraCecidomyiidae	Herbivore	2
AF10	HerbívoroInsectaDipteraPlatystomatidae	Herbivore	1
AF10	HerbívoroInsectaDipteraTephritidae	Herbivore	3
AF10	HerbívoroInsectaHemipteraAphididae172	Herbivore	1
AF10	HerbívoroInsectaHemipteraCercopidae165	Herbivore	3
AF10	HerbívoroInsectaHemipteraCicadellidae119	Herbivore	5
AF10	HerbívoroInsectaHemipteraCicadellidae12	Herbivore	13
AF10	HerbívoroInsectaHemipteraCicadellidae121	Herbivore	4
AF10	HerbívoroInsectaHemipteraCicadellidae122	Herbivore	9
AF10	HerbívoroInsectaHemipteraCicadellidae13	Herbivore	40
AF10	HerbívoroInsectaHemipteraCicadellidae150	Herbivore	6
AF10	HerbívoroInsectaHemipteraCicadellidae18	Herbivore	61
AF10	HerbívoroInsectaHemipteraCicadellidae20	Herbivore	9
AF10	HerbívoroInsectaHemipteraCicadellidae23	Herbivore	19
AF10	HerbívoroInsectaHemipteraCicadellidae28	Herbivore	1
AF10	HerbívoroInsectaHemipteraCicadellidae32	Herbivore	1
AF10	HerbívoroInsectaHemipteraCicadellidae41	Herbivore	3
AF10	HerbívoroInsectaHemipteraCicadellidae43	Herbivore	4
AF10	HerbívoroInsectaHemipteraCicadellidae44	Herbivore	6
AF10	HerbívoroInsectaHemipteraCicadellidae47	Herbivore	6
AF10	HerbívoroInsectaHemipteraCicadellidae49	Herbivore	1
AF10	HerbívoroInsectaHemipteraCicadellidae52	Herbivore	2
AF10	HerbívoroInsectaHemipteraCicadellidae54	Herbivore	2
AF10	HerbívoroInsectaHemipteraCicadellidae55	Herbivore	1
AF10	HerbívoroInsectaHemipteraCicadellidae68	Herbivore	2
AF10	HerbívoroInsectaHemipteraCicadellidae69	Herbivore	1
AF10	HerbívoroInsectaHemipteraCicadellidae84	Herbivore	1
AF10	HerbívoroInsectaHemipteraCixiidae111	Herbivore	1
AF10	HerbívoroInsectaHemipteraCixiidae93	Herbivore	1
AF10	HerbívoroInsectaHemipteraLygaeidae39	Herbivore	2
AF10	HerbívoroInsectaHemipteraMembracidae104	Herbivore	4
AF10	HerbívoroInsectaHemipteraMiridae100	Herbivore	1
AF10	HerbívoroInsectaHemipteraMiridae108	Herbivore	3
AF10	HerbívoroInsectaHemipteraMiridae152	Herbivore	2
AF10	HerbívoroInsectaHemipteraMiridae21	Herbivore	24
AF10	HerbívoroInsectaHemipteraMiridae48	Herbivore	6
AF10	HerbívoroInsectaHemipteraMiridae49	Herbivore	1
AF10	HerbívoroInsectaHemipteraMiridae58	Herbivore	19
AF10	HerbívoroInsectaHemipteraMiridae59	Herbivore	1
AF10	HerbívoroInsectaHemipteraMiridae60	Herbivore	1
AF10	HerbívoroInsectaHemipteraMiridae68	Herbivore	2
AF10	HerbívoroInsectaHemipteraMiridae83	Herbivore	13
AF10	HerbívoroInsectaHemipteraMiridae99	Herbivore	6
AF10	HerbívoroInsectaHemipteraTingidae3	Herbivore	1
AF10	HerbívoroInsectaOrthopteraAcrididae1	Herbivore	2
AF10	HerbívoroInsectaOrthopteraAcrididae14	Herbivore	2
AF10	HerbívoroInsectaOrthopteraAcrididae15	Herbivore	1
AF10	HerbívoroInsectaOrthopteraAcrididae16	Herbivore	1
AF10	HerbívoroInsectaOrthopteraAcrididae2	Herbivore	1
AF10	HerbívoroInsectaOrthopteraAcrididae5	Herbivore	2
AF10	HerbívoroInsectaOrthopteraAcrididae6	Herbivore	1
AF10	HerbívoroInsectaOrthopteraTetrígidae1	Herbivore	3
AF10	HerbívoroInsectaOrthopteraTettigoniidae1	Herbivore	14
AF10	HerbívoroInsectaOrthopteraTettigoniidae3	Herbivore	1
AF10	PredadorArachnidaAraneaeAraneidae23	Predator	1
AF10	PredadorArachnidaAraneaeAraneidae4	Predator	3
AF10	PredadorArachnidaAraneaeAraneidae56	Predator	1
AF10	PredadorArachnidaAraneaeAraneidae75	Predator	1
AF10	PredadorArachnidaAraneaeAraneidaeGasteracantha cancriformis74	Predator	1
AF10	PredadorArachnidaAraneaeAraneidaeLarinia3	Predator	20
AF10	PredadorArachnidaAraneaeLinyphiidae13	Predator	2
AF10	PredadorArachnidaAraneaeLinyphiidae40	Predator	1
AF10	PredadorArachnidaAraneaeOxyopidaePeucetia38	Predator	1
AF10	PredadorArachnidaAraneaeTetragnatidae20	Predator	1
AF10	PredadorArachnidaAraneaeTetragnatidae21	Predator	1
AF10	PredadorArachnidaAraneaeTetragnatidaeLeucauge5	Predator	18
AF10	PredadorArachnidaAraneaeTheridiidae63	Predator	1
AF10	PredadorArachnidaAraneaeThomisidae6	Predator	4
AF10	PredadorInsectaColeopteraSilvanidae39	Predator	1
AF10	PredadorInsectaColeopteraStaphylinidae26	Predator	1
AF10	PredadorInsectaColeopteraStaphylinidae29	Predator	1
AF10	PredadorInsectaDipteraDolichopodidae	Predator	30
AF10	PredadorInsectaDipteraEmpididae	Predator	31
AF10	PredadorInsectaHemipteraBerytidae96	Predator	6
AF10	PredadorInsectaHemipteraReduviidae139	Predator	1
AF10	PredadorInsectaHemipteraReduviidae155	Predator	2
AF10	PredadorInsectaHemipteraReduviidae157	Predator	1
AF10	PredadorInsectaHemipteraReduviidae169	Predator	1
AF10	PredadorInsectaHymenopteraFormicidaeDolichoderinaeLinepithema2	Predator	4
AF10	PredadorInsectaHymenopteraFormicidaeFormicinaeBrachymyrmex2	Predator	1
AF10	PredadorInsectaHymenopteraFormicidaeMyrmicinaeBasiceros1	Predator	1
AF10	PredadorInsectaHymenopteraFormicidaeMyrmicinaeCrematogaster2	Predator	1
AF10	PredadorInsectaHymenopteraFormicidaeMyrmicinaeSolenopsis2	Predator	3
AF10	PredadorInsectaHymenopteraFormicidaePonerinaeEctatomma1	Predator	15
AF11	HerbívoroInsectaColeopteraAnobiidae4	Herbivore	3
AF11	HerbívoroInsectaColeopteraChrysomelidae13	Herbivore	1
AF11	HerbívoroInsectaColeopterachrysomelidae15	Herbivore	3
AF11	HerbívoroInsectaColeopteraChrysomelidae16	Herbivore	9
AF11	HerbívoroInsectaColeopteraChrysomelidae19	Herbivore	3
AF11	HerbívoroInsectaColeopteraChrysomelidae21	Herbivore	15
AF11	HerbívoroInsectaColeopteraChrysomelidae25	Herbivore	1
AF11	HerbívoroInsectaColeopteraChrysomelidae28	Herbivore	3
AF11	HerbívoroInsectaColeopteraChrysomelidae31	Herbivore	1
AF11	HerbívoroInsectaColeopteraChrysomelidae58	Herbivore	1
AF11	HerbívoroInsectaColeopteraChrysomelidae59	Herbivore	4
AF11	HerbívoroInsectaColeopteraChrysomelidae60	Herbivore	2
AF11	HerbívoroInsectaColeopteraCurculionidae22	Herbivore	1
AF11	HerbívoroInsectaColeopteraCurculionidae54	Herbivore	1
AF11	HerbívoroInsectaDipteraAgromyzidae	Herbivore	1
AF11	HerbívoroInsectaDipteraOtitidae	Herbivore	2
AF11	HerbívoroInsectaDipteraTephritidae	Herbivore	2
AF11	HerbívoroInsectaHemipteraAphididae172	Herbivore	97
AF11	HerbívoroInsectaHemipteraCercopidae165	Herbivore	2
AF11	HerbívoroInsectaHemipteraCicadellidae119	Herbivore	1
AF11	HerbívoroInsectaHemipteraCicadellidae12	Herbivore	8
AF11	HerbívoroInsectaHemipteraCicadellidae121	Herbivore	1
AF11	HerbívoroInsectaHemipteraCicadellidae122	Herbivore	5
AF11	HerbívoroInsectaHemipteraCicadellidae13	Herbivore	9
AF11	HerbívoroInsectaHemipteraCicadellidae18	Herbivore	9
AF11	HerbívoroInsectaHemipteraCicadellidae23	Herbivore	3
AF11	HerbívoroInsectaHemipteraCicadellidae33	Herbivore	1
AF11	HerbívoroInsectaHemipteraCicadellidae43	Herbivore	1
AF11	HerbívoroInsectaHemipteraCicadellidae52	Herbivore	1
AF11	HerbívoroInsectaHemipteraCicadellidae63	Herbivore	1
AF11	HerbívoroInsectaHemipteraCicadellidae85	Herbivore	1
AF11	HerbívoroInsectaHemipteraCixiidae79	Herbivore	1
AF11	HerbívoroInsectaHemipteraCixiidae93	Herbivore	3
AF11	HerbívoroInsectaHemipteraCoreidae167	Herbivore	1
AF11	HerbívoroInsectaHemipteraDelphacidae72	Herbivore	1
AF11	HerbívoroInsectaHemipteraMembracidae104	Herbivore	3
AF11	HerbívoroInsectaHemipteraMembracidae164	Herbivore	1
AF11	HerbívoroInsectaHemipteraMembracidae171	Herbivore	6
AF11	HerbívoroInsectaHemipteraMiridae108	Herbivore	1
AF11	HerbívoroInsectaHemipteraMiridae21	Herbivore	11
AF11	HerbívoroInsectaHemipteraMiridae48	Herbivore	1
AF11	HerbívoroInsectaHemipteraPentatomidae125	Herbivore	1
AF11	HerbívoroInsectaHemipteraPentatomidae168	Herbivore	1
AF11	HerbívoroInsectaHemipteraTingidae166	Herbivore	1
AF11	HerbívoroInsectaOrthopteraAcrididae1	Herbivore	4
AF11	HerbívoroInsectaOrthopteraAcrididae11	Herbivore	2
AF11	HerbívoroInsectaOrthopteraAcrididae15	Herbivore	1
AF11	HerbívoroInsectaOrthopteraAcrididae5	Herbivore	8
AF11	HerbívoroInsectaOrthopteraAcrididae6	Herbivore	2
AF11	HerbívoroInsectaOrthopteraAcrididae8	Herbivore	1
AF11	HerbívoroInsectaOrthopteraAcrididae9	Herbivore	1
AF11	HerbívoroInsectaOrthopteraEumastacidae1	Herbivore	2
AF11	HerbívoroInsectaOrthopteraGryllidae1	Herbivore	1
AF11	HerbívoroInsectaOrthopteraGryllidae5	Herbivore	1
AF11	HerbívoroInsectaOrthopteraTetrígidae1	Herbivore	1
AF11	HerbívoroInsectaOrthopteraTetrígidae3	Herbivore	1
AF11	HerbívoroInsectaOrthopteraTettigoniidae1	Herbivore	52
AF11	HerbívoroInsectaOrthopteraTettigoniidae2	Herbivore	1
AF11	HerbívoroInsectaOrthopteraTettigoniidae3	Herbivore	1
AF11	HerbívoroInsectaOrthopteraTettigoniidae4	Herbivore	1
AF11	PredadorArachnidaAraneaeAraneidae14	Predator	1
AF11	PredadorArachnidaAraneaeAraneidae18	Predator	2
AF11	PredadorArachnidaAraneaeAraneidae25	Predator	1
AF11	PredadorArachnidaAraneaeAraneidae68	Predator	1
AF11	PredadorArachnidaAraneaeAraneidaeGasteracantha cancriformis74	Predator	1
AF11	PredadorArachnidaAraneaeAraneidaeLarinia3	Predator	2
AF11	PredadorArachnidaAraneaeLinyphiidae13	Predator	1
AF11	PredadorArachnidaAraneaeLinyphiidae9	Predator	1
AF11	PredadorArachnidaAraneaeOxyopidaePeucetia38	Predator	2
AF11	PredadorArachnidaAraneaeSalticidae19	Predator	3
AF11	PredadorArachnidaAraneaeTetragnatidae20	Predator	1
AF11	PredadorArachnidaAraneaeTetragnatidaeLeucauge5	Predator	10
AF11	PredadorInsectaColeopteraCantharidae44	Predator	1
AF11	PredadorInsectaColeopteraCantharidae56	Predator	1
AF11	PredadorInsectaColeopteraSilvanidae53	Predator	2
AF11	PredadorInsectaColeopteraSilvanidae55	Predator	1
AF11	PredadorInsectaDermapteraForficulidae2	Predator	4
AF11	PredadorInsectaDipteraDolichopodidae	Predator	21
AF11	PredadorInsectaDipteraEmpididae	Predator	32
AF11	PredadorInsectaHemipteraReduviidae154	Predator	2
AF11	PredadorInsectaHemipteraReduviidae156	Predator	1
AF11	PredadorInsectaHemipteraReduviidae169	Predator	2
AF11	PredadorInsectaHymenopteraFormicidaeDolichoderinaeDolichoderus1	Predator	1
AF11	PredadorInsectaHymenopteraFormicidaeDolichoderinaeLinepithema1	Predator	14
AF11	PredadorInsectaHymenopteraFormicidaeDolichoderinaeLinepithema2	Predator	4
AF11	PredadorInsectaHymenopteraFormicidaeMyrmicinaeCrematogaster1	Predator	2
AF11	PredadorInsectaHymenopteraFormicidaeMyrmicinaeMegalomyrmex1	Predator	2
AF11	PredadorInsectaHymenopteraFormicidaeMyrmicinaeSolenopsis1	Predator	1
AF11	PredadorInsectaHymenopteraVespidaePolistinaeAgelaiaareata	Predator	2
AF11	PredadorInsectaHymenopteraVespidaePolistinaeMischocyttarus1	Predator	1
AF12	HerbívoroInsectaColeopteraAnobiidae12	Herbivore	1
AF12	HerbívoroInsectaColeopteraAnobiidae5	Herbivore	1
AF12	HerbívoroInsectaColeopteraBruchidae20	Herbivore	80
AF12	HerbívoroInsectaColeopteraBruchidae24	Herbivore	1
AF12	HerbívoroInsectaColeopteraCerambycidae8	Herbivore	1
AF12	HerbívoroInsectaColeopteraChrysomelidae13	Herbivore	3
AF12	HerbívoroInsectaColeopterachrysomelidae15	Herbivore	10
AF12	HerbívoroInsectaColeopteraChrysomelidae16	Herbivore	3
AF12	HerbívoroInsectaColeopteraChrysomelidae19	Herbivore	3
AF12	HerbívoroInsectaColeopteraChrysomelidae21	Herbivore	3
AF12	HerbívoroInsectaColeopteraChrysomelidae25	Herbivore	1
AF12	HerbívoroInsectaColeopteraChrysomelidae28	Herbivore	28
AF12	HerbívoroInsectaColeopteraChrysomelidae31	Herbivore	3
AF12	HerbívoroInsectaColeopteraChrysomelidae37	Herbivore	1
AF12	HerbívoroInsectaColeopteraCurculionidae22	Herbivore	1
AF12	HerbívoroInsectaColeopteraCurculionidaeApioninae42	Herbivore	1
AF12	HerbívoroInsectaColeopteraCurculionidaeApioninae7	Herbivore	1
AF12	HerbívoroInsectaDipteraAgromyzidae	Herbivore	23
AF12	HerbívoroInsectaDipteraCecidomyiidae	Herbivore	2
AF12	HerbívoroInsectaDipteraLonchaeidae	Herbivore	1
AF12	HerbívoroInsectaDipteraOtitidae	Herbivore	2
AF12	HerbívoroInsectaDipteraPlatystomatidae	Herbivore	6
AF12	HerbívoroInsectaHemipteraCicadellidae10	Herbivore	1
AF12	HerbívoroInsectaHemipteraCicadellidae12	Herbivore	50
AF12	HerbívoroInsectaHemipteraCicadellidae13	Herbivore	60
AF12	HerbívoroInsectaHemipteraCicadellidae150	Herbivore	1
AF12	HerbívoroInsectaHemipteraCicadellidae17	Herbivore	2
AF12	HerbívoroInsectaHemipteraCicadellidae18	Herbivore	33
AF12	HerbívoroInsectaHemipteraCicadellidae20	Herbivore	2
AF12	HerbívoroInsectaHemipteraCicadellidae23	Herbivore	89
AF12	HerbívoroInsectaHemipteraCicadellidae24	Herbivore	1
AF12	HerbívoroInsectaHemipteraCicadellidae25	Herbivore	4
AF12	HerbívoroInsectaHemipteraCicadellidae27	Herbivore	6
AF12	HerbívoroInsectaHemipteraCicadellidae28	Herbivore	1
AF12	HerbívoroInsectaHemipteraCicadellidae30	Herbivore	1
AF12	HerbívoroInsectaHemipteraCicadellidae32	Herbivore	13
AF12	HerbívoroInsectaHemipteraCicadellidae33	Herbivore	1
AF12	HerbívoroInsectaHemipteraCicadellidae35	Herbivore	5
AF12	HerbívoroInsectaHemipteraCicadellidae37	Herbivore	8
AF12	HerbívoroInsectaHemipteraCicadellidae41	Herbivore	10
AF12	HerbívoroInsectaHemipteraCicadellidae42	Herbivore	2
AF12	HerbívoroInsectaHemipteraCicadellidae43	Herbivore	14
AF12	HerbívoroInsectaHemipteraCicadellidae44	Herbivore	1
AF12	HerbívoroInsectaHemipteraCicadellidae47	Herbivore	7
AF12	HerbívoroInsectaHemipteraCicadellidae48	Herbivore	4
AF12	HerbívoroInsectaHemipteraCicadellidae50	Herbivore	2
AF12	HerbívoroInsectaHemipteraCicadellidae52	Herbivore	12
AF12	HerbívoroInsectaHemipteraCicadellidae53	Herbivore	1
AF12	HerbívoroInsectaHemipteraCicadellidae54	Herbivore	22
AF12	HerbívoroInsectaHemipteraCicadellidae55	Herbivore	2
AF12	HerbívoroInsectaHemipteraCicadellidae61	Herbivore	1
AF12	HerbívoroInsectaHemipteraCicadellidae62	Herbivore	1
AF12	HerbívoroInsectaHemipteraCicadellidae63	Herbivore	1
AF12	HerbívoroInsectaHemipteraCicadellidae64	Herbivore	1
AF12	HerbívoroInsectaHemipteraCicadellidae65	Herbivore	1
AF12	HerbívoroInsectaHemipteraCicadellidae66	Herbivore	1
AF12	HerbívoroInsectaHemipteraCicadellidae69	Herbivore	9
AF12	HerbívoroInsectaHemipteraCicadellidae7	Herbivore	1
AF12	HerbívoroInsectaHemipteraCicadellidae70	Herbivore	1
AF12	HerbívoroInsectaHemipteraCicadellidae73	Herbivore	1
AF12	herbívoroInsectaHemipteraCicadellidae76	Herbivore	1
AF12	HerbívoroInsectaHemipteraCicadellidae8	Herbivore	1
AF12	HerbívoroInsectaHemipteraCicadellidae81	Herbivore	1
AF12	HerbívoroInsectaHemipteraCicadellidae84	Herbivore	1
AF12	HerbívoroInsectaHemipteraCicadellidae85	Herbivore	10
AF12	herbívoroInsectaHemipteraCicadellidae86	Herbivore	1
AF12	HerbívoroInsectaHemipteraCicadellidae9	Herbivore	7
AF12	HerbívoroInsectaHemipteraCixiidae79	Herbivore	3
AF12	HerbívoroInsectaHemipteraCixiidae82	Herbivore	1
AF12	HerbívoroInsectaHemipteraCixiidae87	Herbivore	1
AF12	HerbívoroInsectaHemipteraDelphacidae71	Herbivore	1
AF12	HerbívoroInsectaHemipteraDelphacidae72	Herbivore	2
AF12	HerbívoroInsectaHemipteraDelphacidae75	Herbivore	1
AF12	herbívoroInsectaHemipteraDelphacidae88	Herbivore	1
AF12	HerbívoroInsectaHemipteraDictyopharidae80	Herbivore	2
AF12	HerbívoroInsectaHemipteraLygaeidae39	Herbivore	3
AF12	HerbívoroInsectaHemipteraMembracidae15	Herbivore	1
AF12	HerbívoroInsectaHemipteraMiridae14	Herbivore	1
AF12	HerbívoroInsectaHemipteraMiridae21	Herbivore	35
AF12	HerbívoroInsectaHemipteraMiridae45	Herbivore	10
AF12	HerbívoroInsectaHemipteraMiridae48	Herbivore	3
AF12	HerbívoroInsectaHemipteraMiridae49	Herbivore	2
AF12	HerbívoroInsectaHemipteraMiridae58	Herbivore	3
AF12	HerbívoroInsectaHemipteraMiridae59	Herbivore	2
AF12	HerbívoroInsectaHemipteraMiridae60	Herbivore	3
AF12	HerbívoroInsectaHemipteraMiridae67	Herbivore	2
AF12	HerbívoroInsectaHemipteraMiridae68	Herbivore	1
AF12	HerbívoroInsectaHemipteraMiridae83	Herbivore	3
AF12	herbívoroInsectaHemipteraPsyllidae89	Herbivore	1
AF12	HerbívoroInsectaHemipteraThyreocoridae40	Herbivore	1
AF12	HerbívoroInsectaHemipteraTingidae3	Herbivore	9
AF12	HerbívoroInsectaOrthopteraAcrididae1	Herbivore	5
AF12	HerbívoroInsectaOrthopteraAcrididae2	Herbivore	1
AF12	HerbívoroInsectaOrthopteraAcrididae3	Herbivore	1
AF12	HerbívoroInsectaOrthopteraAcrididae4	Herbivore	1
AF12	HerbívoroInsectaOrthopteraAcrididae5	Herbivore	11
AF12	HerbívoroInsectaOrthopteraAcrididae6	Herbivore	4
AF12	HerbívoroInsectaOrthopteraEumastacidae1	Herbivore	17
AF12	HerbívoroInsectaOrthopteraGryllidae1	Herbivore	3
AF12	HerbívoroInsectaOrthopteraGryllidae2	Herbivore	1
AF12	HerbívoroInsectaOrthopteraTetrígidae1	Herbivore	1
AF12	HerbívoroInsectaOrthopteraTetrígidae2	Herbivore	1
AF12	HerbívoroInsectaOrthopteraTettigoniidae1	Herbivore	26
AF12	HerbívoroInsectaOrthopteraTettigoniidae2	Herbivore	2
AF12	HerbívoroInsectaOrthopteraTettigoniidae3	Herbivore	3
AF12	PredadorArachnidaAraneaeAraneidae14	Predator	4
AF12	PredadorArachnidaAraneaeAraneidae18	Predator	1
AF12	PredadorArachnidaAraneaeAraneidae23	Predator	1
AF12	PredadorArachnidaAraneaeAraneidae25	Predator	1
AF12	PredadorArachnidaAraneaeAraneidae4	Predator	4
AF12	PredadorArachnidaAraneaeAraneidaeLarinia3	Predator	5
AF12	PredadorArachnidaAraneaeAraneidaeMicrathena24	Predator	1
AF12	PredadorArachnidaAraneaeLinyphiidae10	Predator	3
AF12	PredadorArachnidaAraneaeLinyphiidae13	Predator	2
AF12	PredadorArachnidaAraneaeLinyphiidae9	Predator	1
AF12	PredadorArachnidaAraneaeLycosidae1	Predator	6
AF12	PredadorArachnidaAraneaeMysmenidae17	Predator	1
AF12	PredadorArachnidaAraneaeSalticidae19	Predator	3
AF12	PredadorArachnidaAraneaeSalticidae7	Predator	1
AF12	PredadorArachnidaAraneaeSalticidae8	Predator	2
AF12	PredadorArachnidaAraneaeTetragnatidae20	Predator	1
AF12	PredadorArachnidaAraneaeTetragnatidae21	Predator	1
AF12	PredadorArachnidaAraneaeTetragnatidaeLeucauge5	Predator	8
AF12	PredadorArachnidaAraneaeTheridiidae15	Predator	1
AF12	PredadorArachnidaAraneaeTheridiidaeChrysso16	Predator	4
AF12	PredadorArachnidaAraneaeThomisidae6	Predator	3
AF12	PredadorInsectaColeopteraCoccinellidae23	Predator	1
AF12	PredadorInsectaColeopteraSilvanidae39	Predator	4
AF12	PredadorInsectaColeopteraStaphylinidae26	Predator	3
AF12	PredadorInsectaColeopteraStaphylinidae29	Predator	3
AF12	PredadorInsectaColeopteraStaphylinidae32	Predator	1
AF12	PredadorInsectaColeopteraStaphylinidae38	Predator	1
AF12	PredadorInsectaColeopteraStaphylinidae40	Predator	1
AF12	PredadorInsectaColeopteraStaphylinidae41	Predator	1
AF12	PredadorInsectaDermapteraForficulidae1	Predator	1
AF12	PredadorInsectaDipteraDolichopodidae	Predator	33
AF12	PredadorInsectaDipteraEmpididae	Predator	1
AF12	PredadorInsectaHymenopteraFormicidaeDolichoderinaeLinepithema1	Predator	110
AF12	PredadorInsectaHymenopteraFormicidaeDolichoderinaeLinepithema2	Predator	1
AF12	PredadorInsectaHymenopteraFormicidaeFormicinaeBrachymyrmex1	Predator	15
AF12	PredadorInsectaHymenopteraFormicidaeFormicinaeBrachymyrmex2	Predator	1
AF12	PredadorInsectaHymenopteraFormicidaeFormicinaeCamponotus1	Predator	2
AF12	PredadorInsectaHymenopteraFormicidaeMyrmicinae	Predator	1
AF12	PredadorInsectaHymenopteraFormicidaeMyrmicinaeCrematogaster1	Predator	13
AF12	PredadorInsectaHymenopteraFormicidaeMyrmicinaeCrematogaster2	Predator	32
AF12	PredadorInsectaHymenopteraFormicidaeMyrmicinaeCrematogaster3	Predator	1
AF12	PredadorInsectaHymenopteraFormicidaeMyrmicinaePheidole1	Predator	1
AF12	PredadorInsectaHymenopteraFormicidaeMyrmicinaeSolenopsis1	Predator	1
AF12	PredadorInsectaHymenopteraFormicidaeMyrmicinaeSolenopsis2	Predator	8
AF12	PredadorInsectaHymenopteraFormicidaeMyrmicinaeSolenopsis3	Predator	2
AF12	PredadorInsectaHymenopteraFormicidaePonerinaeEctatomma1	Predator	4
AF12	PredadorInsectaHymenopteraFormicidaePonerinaeGnamptogenys2	Predator	1
AF12	PredadorInsectaHymenopteraVespidaeEumeninae2	Predator	1
AF12	PredadorInsectaHymenopteraVespidaePolistinaeAgelaiaareata	Predator	1
AF12	PredadorInsectaHymenopteraVespidaePolistinaePolybia1	Predator	1
AF7	HerbívoroInsectaColeopteraBruchidae20	Herbivore	1
AF7	HerbívoroInsectaColeopteraChrysomelidae1	Herbivore	1
AF7	HerbívoroInsectaColeopterachrysomelidae15	Herbivore	5
AF7	HerbívoroInsectaColeopteraChrysomelidae16	Herbivore	4
AF7	HerbívoroInsectaColeopteraChrysomelidae19	Herbivore	10
AF7	HerbívoroInsectaColeopteraChrysomelidae21	Herbivore	3
AF7	HerbívoroInsectaColeopteraChrysomelidae28	Herbivore	13
AF7	HerbívoroInsectaColeopteraChrysomelidae31	Herbivore	1
AF7	HerbívoroInsectaColeopteraChrysomelidae45	Herbivore	8
AF7	HerbívoroInsectaColeopteraChrysomelidae46	Herbivore	1
AF7	HerbívoroInsectaColeopteraChrysomelidae50	Herbivore	1
AF7	HerbívoroInsectaColeopteraChrysomelidae58	Herbivore	3
AF7	HerbívoroInsectaColeopteraChrysomelidae59	Herbivore	3
AF7	HerbívoroInsectaColeopteraChrysomelidae64	Herbivore	2
AF7	HerbívoroInsectaColeopteraChrysomelidae65	Herbivore	2
AF7	HerbívoroInsectaColeopteraCurculionidae54	Herbivore	1
AF7	HerbívoroInsectaColeopteraOedemeridae66	Herbivore	3
AF7	HerbívoroInsectaDipteraAgromyzidae	Herbivore	5
AF7	HerbívoroInsectaDipteraOtitidae	Herbivore	2
AF7	HerbívoroInsectaDipteraPlatystomatidae	Herbivore	1
AF7	HerbívoroInsectaDipteraTephritidae	Herbivore	2
AF7	HerbívoroInsectaHemipteraCicadellidae12	Herbivore	14
AF7	HerbívoroInsectaHemipteraCicadellidae121	Herbivore	8
AF7	HerbívoroInsectaHemipteraCicadellidae122	Herbivore	21
AF7	HerbívoroInsectaHemipteraCicadellidae13	Herbivore	15
AF7	HerbívoroInsectaHemipteraCicadellidae150	Herbivore	2
AF7	HerbívoroInsectaHemipteraCicadellidae18	Herbivore	6
AF7	HerbívoroInsectaHemipteraCicadellidae20	Herbivore	2
AF7	HerbívoroInsectaHemipteraCicadellidae23	Herbivore	105
AF7	HerbívoroInsectaHemipteraCicadellidae32	Herbivore	3
AF7	HerbívoroInsectaHemipteraCicadellidae41	Herbivore	10
AF7	HerbívoroInsectaHemipteraCicadellidae43	Herbivore	7
AF7	HerbívoroInsectaHemipteraCicadellidae44	Herbivore	9
AF7	HerbívoroInsectaHemipteraCicadellidae47	Herbivore	2
AF7	HerbívoroInsectaHemipteraCicadellidae52	Herbivore	1
AF7	HerbívoroInsectaHemipteraCicadellidae54	Herbivore	7
AF7	HerbívoroInsectaHemipteraCicadellidae61	Herbivore	1
AF7	HerbívoroInsectaHemipteraCicadellidae69	Herbivore	2
AF7	HerbívoroInsectaHemipteraCicadellidae85	Herbivore	17
AF7	HerbívoroInsectaHemipteraCicadellidae9	Herbivore	1
AF7	HerbívoroInsectaHemipteraCicadellidae97	Herbivore	2
AF7	HerbívoroInsectaHemipteraCixiidae87	Herbivore	2
AF7	HerbívoroInsectaHemipteraDelphacidae177	Herbivore	1
AF7	HerbívoroInsectaHemipteraDelphacidae72	Herbivore	1
AF7	HerbívoroInsectaHemipteraDelphacidae91	Herbivore	2
AF7	HerbívoroInsectaHemipteraDictyopharidae1	Herbivore	1
AF7	HerbívoroInsectaHemipteraDictyopharidae80	Herbivore	3
AF7	HerbívoroInsectaHemipteraFulgoridae103	Herbivore	1
AF7	HerbívoroInsectaHemipteraLargidae142	Herbivore	2
AF7	HerbívoroInsectaHemipteraLygaeidae31	Herbivore	1
AF7	HerbívoroInsectaHemipteraMembracidae104	Herbivore	1
AF7	HerbívoroInsectaHemipteraMiridae108	Herbivore	10
AF7	HerbívoroInsectaHemipteraMiridae21	Herbivore	51
AF7	HerbívoroInsectaHemipteraMiridae48	Herbivore	2
AF7	HerbívoroInsectaHemipteraMiridae49	Herbivore	1
AF7	HerbívoroInsectaHemipteraMiridae58	Herbivore	4
AF7	HerbívoroInsectaHemipteraMiridae59	Herbivore	1
AF7	HerbívoroInsectaHemipteraMiridae60	Herbivore	1
AF7	HerbívoroInsectaHemipteraMiridae99	Herbivore	1
AF7	HerbívoroInsectaHemipteraTingidae3	Herbivore	1
AF7	HerbívoroInsectaOrthopteraAcrididae1	Herbivore	2
AF7	HerbívoroInsectaOrthopteraAcrididae2	Herbivore	1
AF7	HerbívoroInsectaOrthopteraAcrididae5	Herbivore	1
AF7	HerbívoroInsectaOrthopteraAcrididae6	Herbivore	1
AF7	HerbívoroInsectaOrthopteraAcrididae9	Herbivore	1
AF7	HerbívoroInsectaOrthopteraEumastacidae1	Herbivore	1
AF7	HerbívoroInsectaOrthopteraGryllidae1	Herbivore	1
AF7	HerbívoroInsectaOrthopteraGryllidae4	Herbivore	1
AF7	HerbívoroInsectaOrthopteraTettigoniidae1	Herbivore	22
AF7	HerbívoroInsectaOrthopteraTettigoniidae3	Herbivore	1
AF7	PredadorArachnidaAraneaeAraneidae14	Predator	1
AF7	PredadorArachnidaAraneaeAraneidae25	Predator	1
AF7	PredadorArachnidaAraneaeAraneidae41	Predator	1
AF7	PredadorArachnidaAraneaeAraneidaeLarinia3	Predator	11
AF7	PredadorArachnidaAraneaeLinyphiidae13	Predator	1
AF7	PredadorArachnidaAraneaeLinyphiidae40	Predator	1
AF7	PredadorArachnidaAraneaeLinyphiidae44	Predator	1
AF7	PredadorArachnidaAraneaeMysmenidae 43	Predator	1
AF7	PredadorArachnidaAraneaeTetragnatidaeLeucauge5	Predator	1
AF7	PredadorInsectaColeopteraSilvanidae62	Predator	2
AF7	PredadorInsectaColeopteraStaphylinidae26	Predator	3
AF7	PredadorInsectaColeopteraStaphylinidae29	Predator	3
AF7	PredadorInsectaDermapteraForficulidae1	Predator	6
AF7	PredadorInsectaDermapteraForficulidae2	Predator	7
AF7	PredadorInsectaDermapteraForficulidae3	Predator	1
AF7	PredadorInsectaDipteraDolichopodidae	Predator	56
AF7	PredadorInsectaHemipteraReduviidae139	Predator	1
AF7	PredadorInsectaHemipteraReduviidae155	Predator	1
AF7	PredadorInsectaHemipteraReduviidae39	Predator	1
AF7	PredadorInsectaHymenopteraFormicidaeDolichoderinaeDolichoderus1	Predator	6
AF7	PredadorInsectaHymenopteraFormicidaeDolichoderinaeLinepithema1	Predator	3
AF7	PredadorInsectaHymenopteraFormicidaeFormicinaeBrachymyrmex1	Predator	8
AF7	PredadorInsectaHymenopteraFormicidaeFormicinaeCamponotus1	Predator	2
AF7	PredadorInsectaHymenopteraFormicidaeMyrmicinaeCrematogaster1	Predator	1
AF7	PredadorInsectaHymenopteraFormicidaeMyrmicinaePheidole3	Predator	1
AF7	PredadorInsectaHymenopteraMutillidae	Predator	1
AF8	HerbívoroInsectaColeopteraBruchidae20	Herbivore	5
AF8	HerbívoroInsectaColeopteraChrysomelidae13	Herbivore	1
AF8	HerbívoroInsectaColeopterachrysomelidae15	Herbivore	2
AF8	HerbívoroInsectaColeopteraChrysomelidae16	Herbivore	2
AF8	HerbívoroInsectaColeopteraChrysomelidae19	Herbivore	9
AF8	HerbívoroInsectaColeopteraChrysomelidae21	Herbivore	8
AF8	HerbívoroInsectaColeopteraChrysomelidae25	Herbivore	5
AF8	HerbívoroInsectaColeopteraChrysomelidae28	Herbivore	19
AF8	HerbívoroInsectaColeopteraChrysomelidae31	Herbivore	2
AF8	HerbívoroInsectaColeopteraChrysomelidae45	Herbivore	18
AF8	HerbívoroInsectaColeopteraChrysomelidae50	Herbivore	1
AF8	HerbívoroInsectaColeopteraChrysomelidae73	Herbivore	1
AF8	HerbívoroInsectaColeopteraChrysomelidae74	Herbivore	1
AF8	HerbívoroInsectaColeopteraChrysomelidae84	Herbivore	1
AF8	HerbívoroInsectaColeopteraCurculionidae22	Herbivore	1
AF8	HerbívoroInsectaColeopteraCurculionidaeAnthonominae48	Herbivore	1
AF8	HerbívoroInsectaColeopteraMeloidae72	Herbivore	1
AF8	HerbívoroInsectaColeopteraOedemeridae66	Herbivore	1
AF8	HerbívoroInsectaDipteraAgromyzidae	Herbivore	9
AF8	HerbívoroInsectaDipteraOtitidae	Herbivore	3
AF8	HerbívoroInsectaDipteraPlatystomatidae	Herbivore	2
AF8	HerbívoroInsectaDipteraTephritidae	Herbivore	4
AF8	HerbívoroInsectaHemipteraAphididae172	Herbivore	3
AF8	HerbívoroInsectaHemipteraCercopidae165	Herbivore	1
AF8	HerbívoroInsectaHemipteraCicadellidae119	Herbivore	9
AF8	HerbívoroInsectaHemipteraCicadellidae12	Herbivore	10
AF8	HerbívoroInsectaHemipteraCicadellidae120	Herbivore	2
AF8	HerbívoroInsectaHemipteraCicadellidae121	Herbivore	4
AF8	HerbívoroInsectaHemipteraCicadellidae122	Herbivore	9
AF8	HerbívoroInsectaHemipteraCicadellidae13	Herbivore	21
AF8	HerbívoroInsectaHemipteraCicadellidae18	Herbivore	4
AF8	HerbívoroInsectaHemipteraCicadellidae20	Herbivore	18
AF8	HerbívoroInsectaHemipteraCicadellidae23	Herbivore	72
AF8	HerbívoroInsectaHemipteraCicadellidae32	Herbivore	27
AF8	HerbívoroInsectaHemipteraCicadellidae41	Herbivore	11
AF8	HerbívoroInsectaHemipteraCicadellidae42	Herbivore	2
AF8	HerbívoroInsectaHemipteraCicadellidae44	Herbivore	9
AF8	HerbívoroInsectaHemipteraCicadellidae47	Herbivore	13
AF8	HerbívoroInsectaHemipteraCicadellidae50	Herbivore	4
AF8	HerbívoroInsectaHemipteraCicadellidae52	Herbivore	2
AF8	HerbívoroInsectaHemipteraCicadellidae54	Herbivore	5
AF8	HerbívoroInsectaHemipteraCicadellidae60	Herbivore	1
AF8	HerbívoroInsectaHemipteraCicadellidae61	Herbivore	1
AF8	HerbívoroInsectaHemipteraCicadellidae69	Herbivore	5
AF8	HerbívoroInsectaHemipteraCicadellidae85	Herbivore	3
AF8	HerbívoroInsectaHemipteraCicadellidae97	Herbivore	5
AF8	HerbívoroInsectaHemipteraCicadellidae98	Herbivore	1
AF8	HerbívoroInsectaHemipteraCixiidae79	Herbivore	2
AF8	HerbívoroInsectaHemipteraDelphacidae112	Herbivore	1
AF8	HerbívoroInsectaHemipteraDelphacidae123	Herbivore	2
AF8	HerbívoroInsectaHemipteraDelphacidae72	Herbivore	5
AF8	HerbívoroInsectaHemipteraDelphacidae75	Herbivore	4
AF8	HerbívoroInsectaHemipteraDelphacidae91	Herbivore	10
AF8	HerbívoroInsectaHemipteraDictyopharidae80	Herbivore	1
AF8	HerbívoroInsectaHemipteraFulgoridae103	Herbivore	1
AF8	HerbívoroInsectaHemipteraLargidae142	Herbivore	1
AF8	HerbívoroInsectaHemipteraLargidae78	Herbivore	1
AF8	HerbívoroInsectaHemipteraMiridae102	Herbivore	8
AF8	HerbívoroInsectaHemipteraMiridae108	Herbivore	10
AF8	HerbívoroInsectaHemipteraMiridae21	Herbivore	24
AF8	HerbívoroInsectaHemipteraMiridae45	Herbivore	2
AF8	HerbívoroInsectaHemipteraMiridae48	Herbivore	2
AF8	HerbívoroInsectaHemipteraMiridae49	Herbivore	5
AF8	HerbívoroInsectaHemipteraMiridae58	Herbivore	13
AF8	HerbívoroInsectaHemipteraMiridae59	Herbivore	6
AF8	HerbívoroInsectaHemipteraMiridae60	Herbivore	1
AF8	HerbívoroInsectaHemipteraMiridae67	Herbivore	2
AF8	HerbívoroInsectaHemipteraMiridae90	Herbivore	1
AF8	HerbívoroInsectaHemipteraPentatomidae137	Herbivore	1
AF8	HerbívoroInsectaHemipteraPentatomidae170	Herbivore	1
AF8	HerbívoroInsectaHemipteraThyreocoridae40	Herbivore	3
AF8	HerbívoroInsectaHemipteraTingidae3	Herbivore	1
AF8	HerbívoroInsectaOrthopteraAcrididae1	Herbivore	25
AF8	HerbívoroInsectaOrthopteraAcrididae2	Herbivore	7
AF8	HerbívoroInsectaOrthopteraAcrididae3	Herbivore	1
AF8	HerbívoroInsectaOrthopteraAcrididae6	Herbivore	1
AF8	HerbívoroInsectaOrthopteraEumastacidae1	Herbivore	2
AF8	HerbívoroInsectaOrthopteraGryllidae1	Herbivore	6
AF8	HerbívoroInsectaOrthopteraGryllidae2	Herbivore	1
AF8	HerbívoroInsectaOrthopteraGryllidae4	Herbivore	2
AF8	HerbívoroInsectaOrthopteraGryllidae5	Herbivore	3
AF8	HerbívoroInsectaOrthopteraTetrígidae3	Herbivore	2
AF8	HerbívoroInsectaOrthopteraTetrígidae4	Herbivore	4
AF8	HerbívoroInsectaOrthopteraTettigoniidae1	Herbivore	16
AF8	HerbívoroInsectaOrthopteraTettigoniidae2	Herbivore	1
AF8	HerbívoroInsectaOrthopteraTettigoniidae3	Herbivore	2
AF8	PredadorArachnidaAraneaeAnyphaenidae73	Predator	1
AF8	PredadorArachnidaAraneaeAraneidae14	Predator	2
AF8	PredadorArachnidaAraneaeAraneidae4	Predator	6
AF8	PredadorArachnidaAraneaeAraneidae56	Predator	1
AF8	PredadorArachnidaAraneaeAraneidae68	Predator	1
AF8	PredadorArachnidaAraneaeAraneidaeLarinia3	Predator	9
AF8	PredadorArachnidaAraneaeLinyphiidae10	Predator	1
AF8	PredadorArachnidaAraneaeLinyphiidae13	Predator	3
AF8	PredadorArachnidaAraneaeLycosidae1	Predator	1
AF8	PredadorArachnidaAraneaeOxyopidaePeucetia38	Predator	3
AF8	PredadorArachnidaAraneaeTetragnatidae21	Predator	1
AF8	PredadorArachnidaAraneaeTetragnatidae71	Predator	1
AF8	PredadorArachnidaAraneaeTetragnatidaeChrysometa72	Predator	1
AF8	PredadorArachnidaAraneaeTetragnatidaeLeucauge5	Predator	3
AF8	PredadorArachnidaAraneaeTheridiidae63	Predator	3
AF8	PredadorArachnidaAraneaeTheridiidae66	Predator	2
AF8	PredadorArachnidaAraneaeTheridiidaeChrysso16	Predator	1
AF8	PredadorInsectaColeopteraCarabidae71	Predator	1
AF8	PredadorInsectaColeopteraCarabidae89	Predator	1
AF8	PredadorInsectaColeopteraCoccinellidae23	Predator	1
AF8	PredadorInsectaColeopteraCoccinellidae70	Predator	1
AF8	PredadorInsectaColeopteraSilvanidae67	Predator	1
AF8	PredadorInsectaDermapteraForficulidae2	Predator	2
AF8	PredadorInsectaDipteraDolichopodidae	Predator	17
AF8	PredadorInsectaDipteraEmpididae	Predator	6
AF8	PredadorInsectaHemipteraBerytidae96	Predator	4
AF8	PredadorInsectaHemipteraReduviidae155	Predator	1
AF8	PredadorInsectaHemipteraReduviidae169	Predator	1
AF8	PredadorInsectaHymenopteraFormicidaeDolichoderinaeLinepithema1	Predator	15
AF8	PredadorInsectaHymenopteraFormicidaeDolichoderinaeLinepithema2	Predator	2
AF8	PredadorInsectaHymenopteraFormicidaeFormicinaeBrachymyrmex1	Predator	2
AF8	PredadorInsectaHymenopteraFormicidaeFormicinaeCamponotus1	Predator	1
AF8	PredadorInsectaHymenopteraFormicidaeMyrmicinaePheidole3	Predator	1
AF8	PredadorInsectaHymenopteraFormicidaeMyrmicinaePheidole4	Predator	1
AF8	PredadorInsectaHymenopteraFormicidaeMyrmicinaeSolenopsis1	Predator	2
AF8	PredadorInsectaHymenopteraFormicidaeMyrmicinaeSolenopsis2	Predator	7
AF8	PredadorInsectaHymenopteraFormicidaePonerinaeEctatomma1	Predator	5
AF8	PredadorInsectaHymenopteraFormicidaePonerinaeOdontomachus1	Predator	3
AF8	PredadorInsectaHymenopteraFormicidaePseudomyrmecinaePseudomyrmex1	Predator	1
AF8	PredadorInsectaHymenopteraPompilidae	Predator	2
AF9	HerbívoroInsectaColeopteraBruchidae20	Herbivore	11
AF9	HerbívoroInsectaColeopteraBruchidae51	Herbivore	1
AF9	HerbívoroInsectaColeopterachrysomelidae15	Herbivore	8
AF9	HerbívoroInsectaColeopteraChrysomelidae16	Herbivore	2
AF9	HerbívoroInsectaColeopteraChrysomelidae21	Herbivore	21
AF9	HerbívoroInsectaColeopteraChrysomelidae28	Herbivore	45
AF9	HerbívoroInsectaColeopteraChrysomelidae31	Herbivore	3
AF9	HerbívoroInsectaColeopteraChrysomelidae45	Herbivore	34
AF9	HerbívoroInsectaColeopteraChrysomelidae50	Herbivore	5
AF9	HerbívoroInsectaColeopteraChrysomelidae63	Herbivore	1
AF9	HerbívoroInsectaColeopteraChrysomelidae74	Herbivore	3
AF9	HerbívoroInsectaColeopteraChrysomelidae9	Herbivore	2
AF9	HerbívoroInsectaColeopteraCurculionidaeAnthonominae6	Herbivore	2
AF9	HerbívoroInsectaDipteraAgromyzidae	Herbivore	6
AF9	HerbívoroInsectaDipteraCecidomyiidae	Herbivore	3
AF9	HerbívoroInsectaDipteraOtitidae	Herbivore	5
AF9	HerbívoroInsectaDipteraPlatystomatidae	Herbivore	1
AF9	HerbívoroInsectaDipteraTephritidae	Herbivore	6
AF9	HerbívoroInsectaHemipteraCicadellidae106	Herbivore	2
AF9	HerbívoroInsectaHemipteraCicadellidae119	Herbivore	2
AF9	HerbívoroInsectaHemipteraCicadellidae12	Herbivore	19
AF9	HerbívoroInsectaHemipteraCicadellidae120	Herbivore	5
AF9	HerbívoroInsectaHemipteraCicadellidae121	Herbivore	6
AF9	HerbívoroInsectaHemipteraCicadellidae122	Herbivore	7
AF9	HerbívoroInsectaHemipteraCicadellidae126	Herbivore	2
AF9	HerbívoroInsectaHemipteraCicadellidae13	Herbivore	46
AF9	HerbívoroInsectaHemipteraCicadellidae18	Herbivore	5
AF9	HerbívoroInsectaHemipteraCicadellidae20	Herbivore	2
AF9	HerbívoroInsectaHemipteraCicadellidae23	Herbivore	112
AF9	HerbívoroInsectaHemipteraCicadellidae28	Herbivore	2
AF9	HerbívoroInsectaHemipteraCicadellidae33	Herbivore	2
AF9	HerbívoroInsectaHemipteraCicadellidae4	Herbivore	1
AF9	HerbívoroInsectaHemipteraCicadellidae41	Herbivore	35
AF9	HerbívoroInsectaHemipteraCicadellidae42	Herbivore	1
AF9	HerbívoroInsectaHemipteraCicadellidae43	Herbivore	13
AF9	HerbívoroInsectaHemipteraCicadellidae44	Herbivore	11
AF9	HerbívoroInsectaHemipteraCicadellidae47	Herbivore	6
AF9	HerbívoroInsectaHemipteraCicadellidae52	Herbivore	11
AF9	HerbívoroInsectaHemipteraCicadellidae69	Herbivore	5
AF9	HerbívoroInsectaHemipteraCicadellidae70	Herbivore	1
AF9	HerbívoroInsectaHemipteraCicadellidae73	Herbivore	2
AF9	HerbívoroInsectaHemipteraCicadellidae79	Herbivore	1
AF9	HerbívoroInsectaHemipteraCicadellidae84	Herbivore	1
AF9	HerbívoroInsectaHemipteraCicadellidae9	Herbivore	3
AF9	HerbívoroInsectaHemipteraCicadellidae92	Herbivore	3
AF9	HerbívoroInsectaHemipteraCicadellidae95	Herbivore	3
AF9	HerbívoroInsectaHemipteraCicadellidae97	Herbivore	27
AF9	HerbívoroInsectaHemipteraCicadellidae98	Herbivore	1
AF9	HerbívoroInsectaHemipteraCixiidae111	Herbivore	1
AF9	HerbívoroInsectaHemipteraCixiidae117	Herbivore	1
AF9	HerbívoroInsectaHemipteraCixiidae79	Herbivore	2
AF9	HerbívoroInsectaHemipteraCixiidae93	Herbivore	3
AF9	HerbívoroInsectaHemipteraDelphacidae112	Herbivore	2
AF9	HerbívoroInsectaHemipteraDelphacidae123	Herbivore	2
AF9	HerbívoroInsectaHemipteraDelphacidae129	Herbivore	6
AF9	HerbívoroInsectaHemipteraDelphacidae130	Herbivore	2
AF9	HerbívoroInsectaHemipteraDelphacidae131	Herbivore	1
AF9	HerbívoroInsectaHemipteraDelphacidae5	Herbivore	1
AF9	HerbívoroInsectaHemipteraDelphacidae75	Herbivore	7
AF9	HerbívoroInsectaHemipteraDelphacidae91	Herbivore	7
AF9	HerbívoroInsectaHemipteraDictyopharidae80	Herbivore	2
AF9	HerbívoroInsectaHemipteraFulgoridae103	Herbivore	1
AF9	HerbívoroInsectaHemipteraLygaeidae109	Herbivore	1
AF9	HerbívoroInsectaHemipteraLygaeidae110	Herbivore	1
AF9	HerbívoroInsectaHemipteraLygaeidae39	Herbivore	3
AF9	HerbívoroInsectaHemipteraMembracidae104	Herbivore	1
AF9	HerbívoroInsectaHemipteraMembracidae114	Herbivore	1
AF9	HerbívoroInsectaHemipteraMiridae100	Herbivore	1
AF9	HerbívoroInsectaHemipteraMiridae101	Herbivore	1
AF9	HerbívoroInsectaHemipteraMiridae102	Herbivore	6
AF9	HerbívoroInsectaHemipteraMiridae105	Herbivore	1
AF9	HerbívoroInsectaHemipteraMiridae108	Herbivore	9
AF9	HerbívoroInsectaHemipteraMiridae115	Herbivore	2
AF9	HerbívoroInsectaHemipteraMiridae127	Herbivore	3
AF9	HerbívoroInsectaHemipteraMiridae132	Herbivore	2
AF9	HerbívoroInsectaHemipteraMiridae21	Herbivore	15
AF9	HerbívoroInsectaHemipteraMiridae45	Herbivore	1
AF9	HerbívoroInsectaHemipteraMiridae48	Herbivore	3
AF9	HerbívoroInsectaHemipteraMiridae49	Herbivore	25
AF9	HerbívoroInsectaHemipteraMiridae58	Herbivore	36
AF9	HerbívoroInsectaHemipteraMiridae60	Herbivore	5
AF9	HerbívoroInsectaHemipteraMiridae67	Herbivore	3
AF9	HerbívoroInsectaHemipteraMiridae84	Herbivore	1
AF9	HerbívoroInsectaHemipteraMiridae90	Herbivore	3
AF9	HerbívoroInsectaHemipteraMiridae99	Herbivore	2
AF9	HerbívoroInsectaHemipteraPentatomidae125	Herbivore	1
AF9	HerbívoroInsectaHemipteraRhyparochromidae107	Herbivore	2
AF9	HerbívoroInsectaHemipteraRhyparochromidae124	Herbivore	1
AF9	HerbívoroInsectaHemipteraThyreocoridae40	Herbivore	1
AF9	HerbívoroInsectaHemipteraTingidae3	Herbivore	1
AF9	HerbívoroInsectaOrthopteraAcrididae1	Herbivore	4
AF9	HerbívoroInsectaOrthopteraAcrididae2	Herbivore	5
AF9	HerbívoroInsectaOrthopteraAcrididae3	Herbivore	2
AF9	HerbívoroInsectaOrthopteraAcrididae4	Herbivore	2
AF9	HerbívoroInsectaOrthopteraAcrididae5	Herbivore	3
AF9	HerbívoroInsectaOrthopteraAcrididae6	Herbivore	10
AF9	HerbívoroInsectaOrthopteraEumastacidae1	Herbivore	2
AF9	HerbívoroInsectaOrthopteraGryllidae1	Herbivore	1
AF9	HerbívoroInsectaOrthopteraGryllidae3	Herbivore	1
AF9	HerbívoroInsectaOrthopteraTetrígidae2	Herbivore	1
AF9	HerbívoroInsectaOrthopteraTetrígidae3	Herbivore	4
AF9	HerbívoroInsectaOrthopteraTettigoniidae1	Herbivore	8
AF9	HerbívoroInsectaOrthopteraTettigoniidae4	Herbivore	1
AF9	PredadorArachnidaAraneaeAraneidae4	Predator	1
AF9	PredadorArachnidaAraneaeAraneidaeArgiope 28	Predator	1
AF9	PredadorArachnidaAraneaeAraneidaeLarinia3	Predator	3
AF9	PredadorArachnidaAraneaeLinyphiidae13	Predator	1
AF9	PredadorArachnidaAraneaeNesticidae29	Predator	1
AF9	PredadorArachnidaAraneaeNesticidae35	Predator	1
AF9	PredadorArachnidaAraneaeSalticidae19	Predator	1
AF9	PredadorArachnidaAraneaeSalticidae34	Predator	1
AF9	PredadorArachnidaAraneaeSalticidae36	Predator	1
AF9	PredadorArachnidaAraneaeSparassidae33	Predator	1
AF9	PredadorArachnidaAraneaeTetragnatidaeLeucauge5	Predator	1
AF9	PredadorArachnidaAraneaeTheridiidae32	Predator	1
AF9	PredadorArachnidaAraneaeTheridiidae63	Predator	1
AF9	PredadorArachnidaAraneaeTheridiosomatidae31	Predator	1
AF9	PredadorArachnidaAraneaeThomisidae6	Predator	2
AF9	PredadorInsectaColeopteraCantharidae44	Predator	1
AF9	PredadorInsectaColeopteraSilvanidae55	Predator	2
AF9	PredadorInsectaDermapteraForficulidae2	Predator	1
AF9	PredadorInsectaDipteraDolichopodidae	Predator	26
AF9	PredadorInsectaDipteraEmpididae	Predator	15
AF9	PredadorInsectaHemipteraBerytidae116	Predator	1
AF9	PredadorInsectaHemipteraBerytidae96	Predator	15
AF9	PredadorInsectaHymenopteraFormicidaeDolichoderinaeLinepithema1	Predator	12
AF9	PredadorInsectaHymenopteraFormicidaeFormicinaeBrachymyrmex1	Predator	1
AF9	PredadorInsectaHymenopteraFormicidaeMyrmicinaeSolenopsis1	Predator	9
AF9	PredadorInsectaHymenopteraFormicidaePonerinaeEctatomma1	Predator	48
AF9	PredadorInsectaHymenopteraFormicidaePonerinaeGnamptogenys1	Predator	1
AF9	PredadorInsectaHymenopteraSphecidae	Predator	1
BF1	HerbívoroInsectaColeopteraAnobiidae12	Herbivore	1
BF1	HerbívoroInsectaColeopteraAnobiidae4	Herbivore	1
BF1	HerbívoroInsectaColeopteraAnobiidae88	Herbivore	1
BF1	HerbívoroInsectaColeopteraAnobiidae90	Herbivore	1
BF1	HerbívoroInsectaColeopteraBruchidae20	Herbivore	36
BF1	HerbívoroInsectaColeopteraChrysomelidae1	Herbivore	3
BF1	HerbívoroInsectaColeopteraChrysomelidae13	Herbivore	2
BF1	HerbívoroInsectaColeopterachrysomelidae15	Herbivore	157
BF1	HerbívoroInsectaColeopteraChrysomelidae16	Herbivore	4
BF1	HerbívoroInsectaColeopteraChrysomelidae19	Herbivore	19
BF1	HerbívoroInsectaColeopteraChrysomelidae2	Herbivore	2
BF1	HerbívoroInsectaColeopteraChrysomelidae21	Herbivore	4
BF1	HerbívoroInsectaColeopteraChrysomelidae28	Herbivore	5
BF1	HerbívoroInsectaColeopteraChrysomelidae31	Herbivore	1
BF1	HerbívoroInsectaColeopteraChrysomelidae45	Herbivore	3
BF1	HerbívoroInsectaColeopteraChrysomelidae58	Herbivore	6
BF1	HerbívoroInsectaColeopteraChrysomelidae59	Herbivore	1
BF1	HerbívoroInsectaColeopteraChrysomelidae65	Herbivore	1
BF1	HerbívoroInsectaColeopteraChrysomelidae73	Herbivore	1
BF1	HerbívoroInsectaColeopteraChrysomelidae74	Herbivore	1
BF1	HerbívoroInsectaColeopteraCurculionidae96	Herbivore	1
BF1	HerbívoroInsectaColeopteraCurculionidae97	Herbivore	1
BF1	HerbívoroInsectaColeopteraCurculionidaeAnthonominae48	Herbivore	1
BF1	HerbívoroInsectaColeopteraCurculionidaeAnthonominae6	Herbivore	1
BF1	HerbívoroInsectaColeopteraOedemeridae66	Herbivore	4
BF1	HerbívoroInsectaColeopteraOemeridae66	Herbivore	1
BF1	HerbívoroInsectaDipteraAgromyzidae	Herbivore	1
BF1	HerbívoroInsectaDipteraCecidomyiidae	Herbivore	1
BF1	HerbívoroInsectaDipteraTephritidae	Herbivore	1
BF1	HerbívoroInsectaHemipteraAphididae172	Herbivore	2
BF1	HerbívoroInsectaHemipteraCicadellidae106	Herbivore	1
BF1	HerbívoroInsectaHemipteraCicadellidae119	Herbivore	1
BF1	HerbívoroInsectaHemipteraCicadellidae12	Herbivore	13
BF1	HerbívoroInsectaHemipteraCicadellidae121	Herbivore	1
BF1	HerbívoroInsectaHemipteraCicadellidae122	Herbivore	4
BF1	HerbívoroInsectaHemipteraCicadellidae13	Herbivore	26
BF1	HerbívoroInsectaHemipteraCicadellidae150	Herbivore	1
BF1	HerbívoroInsectaHemipteraCicadellidae173	Herbivore	1
BF1	HerbívoroInsectaHemipteraCicadellidae18	Herbivore	73
BF1	HerbívoroInsectaHemipteraCicadellidae20	Herbivore	1
BF1	HerbívoroInsectaHemipteraCicadellidae23	Herbivore	28
BF1	HerbívoroInsectaHemipteraCicadellidae25	Herbivore	1
BF1	HerbívoroInsectaHemipteraCicadellidae41	Herbivore	3
BF1	HerbívoroInsectaHemipteraCicadellidae42	Herbivore	4
BF1	HerbívoroInsectaHemipteraCicadellidae43	Herbivore	1
BF1	HerbívoroInsectaHemipteraCicadellidae44	Herbivore	1
BF1	HerbívoroInsectaHemipteraCicadellidae47	Herbivore	4
BF1	HerbívoroInsectaHemipteraCicadellidae52	Herbivore	3
BF1	HerbívoroInsectaHemipteraCicadellidae54	Herbivore	4
BF1	HerbívoroInsectaHemipteraCicadellidae61	Herbivore	1
BF1	HerbívoroInsectaHemipteraCicadellidae69	Herbivore	4
BF1	HerbívoroInsectaHemipteraCicadellidae81	Herbivore	2
BF1	HerbívoroInsectaHemipteraCicadellidae84	Herbivore	1
BF1	HerbívoroInsectaHemipteraCicadellidae85	Herbivore	24
BF1	HerbívoroInsectaHemipteraCoreidae174	Herbivore	1
BF1	HerbívoroInsectaHemipteraMembracidae15	Herbivore	3
BF1	HerbívoroInsectaHemipteraMiridae100	Herbivore	1
BF1	HerbívoroInsectaHemipteraMiridae134	Herbivore	2
BF1	HerbívoroInsectaHemipteraMiridae21	Herbivore	19
BF1	HerbívoroInsectaHemipteraMiridae48	Herbivore	2
BF1	HerbívoroInsectaHemipteraMiridae49	Herbivore	2
BF1	HerbívoroInsectaHemipteraMiridae83	Herbivore	1
BF1	HerbívoroInsectaHymenopteraTenthredinidae	Herbivore	1
BF1	HerbívoroInsectaLepidopteraNoctuidaeSpodoptera	Herbivore	3
BF1	HerbívoroInsectaLepidopteraSphingidaesp1	Herbivore	1
BF1	HerbívoroInsectaOrthopteraAcrididae1	Herbivore	15
BF1	HerbívoroInsectaOrthopteraAcrididae12	Herbivore	1
BF1	HerbívoroInsectaOrthopteraAcrididae2	Herbivore	2
BF1	HerbívoroInsectaOrthopteraAcrididae3	Herbivore	1
BF1	HerbívoroInsectaOrthopteraAcrididae5	Herbivore	8
BF1	HerbívoroInsectaOrthopteraAcrididae6	Herbivore	24
BF1	HerbívoroInsectaOrthopteraAcrididae7	Herbivore	3
BF1	HerbívoroInsectaOrthopteraAcrididae8	Herbivore	2
BF1	HerbívoroInsectaOrthopteraAcrididae9	Herbivore	6
BF1	HerbívoroInsectaOrthopteraEumastacidae1	Herbivore	21
BF1	HerbívoroInsectaOrthopteraGryllidae1	Herbivore	7
BF1	HerbívoroInsectaOrthopteraGryllidae2	Herbivore	1
BF1	HerbívoroInsectaOrthopteraTetrígidae1	Herbivore	36
BF1	HerbívoroInsectaOrthopteraTettigoniidae1	Herbivore	30
BF1	HerbívoroInsectaOrthopteraTettigoniidae2	Herbivore	1
BF1	HerbívoroInsectaOrthopteraTettigoniidae3	Herbivore	2
BF1	HerbívoroInsectaOrthopteraTettigoniidae5	Herbivore	2
BF1	PredadorArachnidaAraneaeAraneidae25	Predator	1
BF1	PredadorArachnidaAraneaeAraneidae4	Predator	2
BF1	PredadorArachnidaAraneaeAraneidae47	Predator	1
BF1	PredadorArachnidaAraneaeAraneidaeLarinia3	Predator	8
BF1	PredadorArachnidaAraneaeAraneidaeMicrathena lucasi45	Predator	1
BF1	PredadorArachnidaAraneaeAraneidaeMicrathena45	Predator	1
BF1	PredadorArachnidaAraneaeLinyphiidae13	Predator	4
BF1	PredadorArachnidaAraneaeLinyphiidae9	Predator	2
BF1	PredadorArachnidaAraneaeLycosidae1	Predator	24
BF1	PredadorArachnidaAraneaeOxyopidaePeucetia38	Predator	2
BF1	PredadorArachnidaAraneaeSalticidae19	Predator	1
BF1	PredadorArachnidaAraneaeSparassidae49	Predator	1
BF1	PredadorArachnidaAraneaeTetragnatidae20	Predator	1
BF1	PredadorArachnidaAraneaeTetragnatidaeLeucauge5	Predator	7
BF1	PredadorArachnidaAraneaeTheridiidae48	Predator	2
BF1	PredadorArachnidaAraneaeThomisidae6	Predator	4
BF1	PredadorInsectaColeopteraCarabidae89	Predator	1
BF1	PredadorInsectaColeopteraCarabidae99	Predator	1
BF1	PredadorInsectaColeopteraCleridae98	Predator	1
BF1	PredadorInsectaColeopteraCoccinellidae82	Predator	1
BF1	PredadorInsectaColeopteraPselaphidae91	Predator	1
BF1	PredadorInsectaColeopteraScydmaenidae81	Predator	2
BF1	PredadorInsectaColeopteraStaphylinidae26	Predator	2
BF1	PredadorInsectaColeopteraStaphylinidae38	Predator	1
BF1	PredadorInsectaDermapteraForficulidae1	Predator	2
BF1	PredadorInsectaDermapteraForficulidae2	Predator	16
BF1	PredadorInsectaDermapteraForficulidae3	Predator	2
BF1	PredadorInsectaDipteraDolichopodidae	Predator	6
BF1	PredadorInsectaDipteraEmpididae	Predator	14
BF1	PredadorInsectaHemipteraReduviidae139	Predator	1
BF1	PredadorInsectaHemipteraReduviidae156	Predator	1
BF1	PredadorInsectaHymenopteraFormicidaeCamponotinaeGigantiops1	Predator	1
BF1	PredadorInsectaHymenopteraFormicidaeDolichoderinaeAzteca1	Predator	40
BF1	PredadorInsectaHymenopteraFormicidaeFormicinaeBrachymyrmex1	Predator	2
BF1	PredadorInsectaHymenopteraFormicidaeFormicinaeCamponotus1	Predator	5
BF1	PredadorInsectaHymenopteraFormicidaeFormicinaeCamponotus2	Predator	3
BF1	PredadorInsectaHymenopteraFormicidaeFormicinaeParatrechina1	Predator	1
BF1	PredadorInsectaHymenopteraFormicidaeMyrmicinaeCrematogaster1	Predator	43
BF1	PredadorInsectaHymenopteraFormicidaeMyrmicinaePheidole1	Predator	4
BF1	PredadorInsectaHymenopteraFormicidaeMyrmicinaePyramica 1	Predator	15
BF1	PredadorInsectaHymenopteraFormicidaePonerinaeOdontomachus1	Predator	1
BF1	PredadorInsectaHymenopteraFormicidaePseudomyrmecinaePseudomyrmex1	Predator	3
BF1	PredadorInsectaHymenopteraFormicidaesp1	Predator	1
BF1	PredadorInsectaHymenopteraVespidaeEumeninaePlagiolabraMorfo 1	Predator	1
BF2	HerbívoroInsectaColeopteraAnobiidae5	Herbivore	1
BF2	HerbívoroInsectaColeopteraBruchidae20	Herbivore	20
BF2	HerbívoroInsectaColeopteraChrysomelidae105	Herbivore	1
BF2	HerbívoroInsectaColeopterachrysomelidae15	Herbivore	291
BF2	HerbívoroInsectaColeopteraChrysomelidae16	Herbivore	1
BF2	HerbívoroInsectaColeopteraChrysomelidae19	Herbivore	9
BF2	HerbívoroInsectaColeopteraChrysomelidae2	Herbivore	1
BF2	HerbívoroInsectaColeopteraChrysomelidae21	Herbivore	5
BF2	HerbívoroInsectaColeopteraChrysomelidae28	Herbivore	11
BF2	HerbívoroInsectaColeopteraChrysomelidae35	Herbivore	1
BF2	HerbívoroInsectaColeopteraChrysomelidae45	Herbivore	4
BF2	HerbívoroInsectaColeopteraChrysomelidae58	Herbivore	1
BF2	HerbívoroInsectaColeopteraChrysomelidae74	Herbivore	1
BF2	HerbívoroInsectaColeopteraChrysomelidae79	Herbivore	2
BF2	HerbívoroInsectaColeopteraChrysomelidae84	Herbivore	2
BF2	HerbívoroInsectaColeopteraChrysomelidae9	Herbivore	1
BF2	HerbívoroInsectaColeopteraCurculionidaeAnthonominae6	Herbivore	1
BF2	HerbívoroInsectaColeopteraCurculionidaeApioninae7	Herbivore	1
BF2	HerbívoroInsectaColeopteraOedemeridae66	Herbivore	3
BF2	HerbívoroInsectaDipteraAgromyzidae	Herbivore	24
BF2	HerbívoroInsectaDipteraLonchaeidae	Herbivore	2
BF2	HerbívoroInsectaDipteraTephritidae	Herbivore	1
BF2	HerbívoroInsectaHemipteraCicadellidae12	Herbivore	24
BF2	HerbívoroInsectaHemipteraCicadellidae121	Herbivore	8
BF2	HerbívoroInsectaHemipteraCicadellidae122	Herbivore	8
BF2	HerbívoroInsectaHemipteraCicadellidae13	Herbivore	69
BF2	HerbívoroInsectaHemipteraCicadellidae148	Herbivore	1
BF2	HerbívoroInsectaHemipteraCicadellidae150	Herbivore	11
BF2	HerbívoroInsectaHemipteraCicadellidae159	Herbivore	1
BF2	HerbívoroInsectaHemipteraCicadellidae18	Herbivore	112
BF2	HerbívoroInsectaHemipteraCicadellidae23	Herbivore	56
BF2	HerbívoroInsectaHemipteraCicadellidae32	Herbivore	6
BF2	HerbívoroInsectaHemipteraCicadellidae41	Herbivore	1
BF2	HerbívoroInsectaHemipteraCicadellidae42	Herbivore	1
BF2	HerbívoroInsectaHemipteraCicadellidae43	Herbivore	2
BF2	HerbívoroInsectaHemipteraCicadellidae47	Herbivore	7
BF2	HerbívoroInsectaHemipteraCicadellidae50	Herbivore	1
BF2	HerbívoroInsectaHemipteraCicadellidae52	Herbivore	4
BF2	HerbívoroInsectaHemipteraCicadellidae54	Herbivore	11
BF2	HerbívoroInsectaHemipteraCicadellidae61	Herbivore	2
BF2	HerbívoroInsectaHemipteraCicadellidae65	Herbivore	1
BF2	HerbívoroInsectaHemipteraCicadellidae7	Herbivore	2
BF2	HerbívoroInsectaHemipteraCicadellidae84	Herbivore	6
BF2	HerbívoroInsectaHemipteraCicadellidae85	Herbivore	39
BF2	herbívoroInsectaHemipteraCicadellidae86	Herbivore	1
BF2	HerbívoroInsectaHemipteraCicadellidae9	Herbivore	14
BF2	HerbívoroInsectaHemipteraCicadellidae98	Herbivore	2
BF2	HerbívoroInsectaHemipteraCoreidae140	Herbivore	1
BF2	HerbívoroInsectaHemipteraDelphacidaeinmaduro	Herbivore	1
BF2	HerbívoroInsectaHemipteraDictyopharidae80	Herbivore	4
BF2	HerbívoroInsectaHemipteraLargidae160	Herbivore	33
BF2	HerbívoroInsectaHemipteraLygaeidae163	Herbivore	1
BF2	HerbívoroInsectaHemipteraMembracidae104	Herbivore	1
BF2	HerbívoroInsectaHemipteraMembracidae15	Herbivore	3
BF2	HerbívoroInsectaHemipteraMiridae134	Herbivore	1
BF2	HerbívoroInsectaHemipteraMiridae152	Herbivore	1
BF2	HerbívoroInsectaHemipteraMiridae21	Herbivore	29
BF2	HerbívoroInsectaHemipteraMiridae49	Herbivore	6
BF2	HerbívoroInsectaHemipteraPsyllidae161	Herbivore	2
BF2	HerbívoroInsectaHemipteraPsyllidae61	Herbivore	1
BF2	herbívoroInsectaHemipteraPsyllidae89	Herbivore	1
BF2	HerbívoroInsectaOrthopteraAcrididae	Herbivore	2
BF2	HerbívoroInsectaOrthopteraAcrididae1	Herbivore	21
BF2	HerbívoroInsectaOrthopteraAcrididae11	Herbivore	1
BF2	HerbívoroInsectaOrthopteraAcrididae14	Herbivore	1
BF2	HerbívoroInsectaOrthopteraAcrididae15	Herbivore	7
BF2	HerbívoroInsectaOrthopteraAcrididae2	Herbivore	14
BF2	HerbívoroInsectaOrthopteraAcrididae5	Herbivore	14
BF2	HerbívoroInsectaOrthopteraAcrididae6	Herbivore	17
BF2	HerbívoroInsectaOrthopteraAcrididae9	Herbivore	3
BF2	HerbívoroInsectaOrthopteraEumastacidae1	Herbivore	23
BF2	HerbívoroInsectaOrthopteraGryllidae1	Herbivore	6
BF2	HerbívoroInsectaOrthopteraGryllidae4	Herbivore	1
BF2	HerbívoroInsectaOrthopteraGryllidae5	Herbivore	1
BF2	HerbívoroInsectaOrthopteraTetrígidae1	Herbivore	16
BF2	HerbívoroInsectaOrthopteraTetrígidae2	Herbivore	6
BF2	HerbívoroInsectaOrthopteraTettigoniidae1	Herbivore	65
BF2	HerbívoroInsectaOrthopteraTettigoniidae3	Herbivore	1
BF2	HerbívoroInsectaOrthopteraTettigoniidae4	Herbivore	6
BF2	PredadorArachnidaAraneaeAraneidae4	Predator	2
BF2	PredadorArachnidaAraneaeAraneidae56	Predator	1
BF2	PredadorArachnidaAraneaeAraneidae65	Predator	1
BF2	PredadorArachnidaAraneaeAraneidaeLarinia3	Predator	10
BF2	PredadorArachnidaAraneaeLinyphiidae13	Predator	3
BF2	PredadorArachnidaAraneaeLycosidae1	Predator	13
BF2	PredadorArachnidaAraneaeOxyopidaePeucetia38	Predator	3
BF2	PredadorArachnidaAraneaeTetragnatidae64	Predator	2
BF2	PredadorArachnidaAraneaeTetragnatidaeLeucauge5	Predator	6
BF2	PredadorArachnidaAraneaeTheridiidae62	Predator	1
BF2	PredadorArachnidaAraneaeTheridiidae66	Predator	1
BF2	PredadorArachnidaAraneaeThomisidae6	Predator	1
BF2	PredadorArachnidaPseudoscorpionida67	Predator	1
BF2	PredadorInsectaColeopteraCantharidae44	Predator	1
BF2	PredadorInsectaColeopteraCarabidae106	Predator	1
BF2	PredadorInsectaColeopteraCarabidae89	Predator	1
BF2	PredadorInsectaColeopteraLampyridae10	Predator	1
BF2	PredadorInsectaColeopteraPselaphidae91	Predator	1
BF2	PredadorInsectaColeopteraSilvanidae39	Predator	8
BF2	PredadorInsectaColeopteraSilvanidae55	Predator	4
BF2	PredadorInsectaColeopteraStaphylinidae29	Predator	1
BF2	PredadorInsectaColeopteraStaphylinidae32	Predator	1
BF2	PredadorInsectaDermapteraForficulidae1	Predator	1
BF2	PredadorInsectaDermapteraForficulidae2	Predator	9
BF2	PredadorInsectaDermapteraForficulidae3	Predator	1
BF2	PredadorInsectaDipteraAsilidae	Predator	1
BF2	PredadorInsectaDipteraDolichopodidae	Predator	20
BF2	PredadorInsectaDipteraEmpididae	Predator	4
BF2	PredadorInsectaHemipteraReduviidae154	Predator	2
BF2	PredadorInsectaHemipteraReduviidae155	Predator	2
BF2	PredadorInsectaHemipteraReduviidae157	Predator	2
BF2	PredadorInsectaHymenopteraFormicidaeDolichoderinaeDorymyrmex1	Predator	1
BF2	PredadorInsectaHymenopteraFormicidaeDolichoderinaeForelius1	Predator	3
BF2	PredadorInsectaHymenopteraFormicidaeDolichoderinaeLinepithema1	Predator	2
BF2	PredadorInsectaHymenopteraFormicidaeDolichoderinaeLinepithema2	Predator	1
BF2	PredadorInsectaHymenopteraFormicidaeDolichoderinaeTapinoma1	Predator	1
BF2	PredadorInsectaHymenopteraFormicidaeFormicinaeBrachymyrmex1	Predator	2
BF2	PredadorInsectaHymenopteraFormicidaeFormicinaeCamponotus1	Predator	3
BF2	PredadorInsectaHymenopteraFormicidaeFormicinaeCamponotus2	Predator	1
BF2	PredadorInsectaHymenopteraFormicidaeMyrmicinaeCrematogaster1	Predator	13
BF2	PredadorInsectaHymenopteraFormicidaeMyrmicinaeCrematogaster2	Predator	1
BF2	PredadorInsectaHymenopteraFormicidaeMyrmicinaePheidole2	Predator	1
BF2	PredadorInsectaHymenopteraFormicidaeMyrmicinaePyramica 1	Predator	1
BF2	PredadorInsectaHymenopteraFormicidaeMyrmicinaeSolenopsis1	Predator	2
BF2	PredadorInsectaHymenopteraFormicidaePonerinaeGnamptogenys1	Predator	1
BF2	PredadorInsectaHymenopteraFormicidaePonerinaeGnamptogenys2	Predator	1
BF2	PredadorInsectaHymenopteraFormicidaePseudomyrmecinaePseudomyrmex1	Predator	2
BF2	PredadorInsectaHymenopteraFormicidaePseudomyrmecinaePseudomyrmex2	Predator	1
BF2	PredadorInsectaHymenopteraVespidaeEumeninaeMorfo 1	Predator	1
BF2	PredadorInsectaHymenopteraVespidaePolistinaeMetapolybia1	Predator	1
BF3	HerbívoroInsectaColeopteraAnobiidae12	Herbivore	1
BF3	HerbívoroInsectaColeopteraAnobiidae4	Herbivore	10
BF3	HerbívoroInsectaColeopteraBruchidae20	Herbivore	1
BF3	HerbívoroInsectaColeopteraCerambycidae14	Herbivore	2
BF3	HerbívoroInsectaColeopteraChrysomelidae1	Herbivore	2
BF3	HerbívoroInsectaColeopterachrysomelidae15	Herbivore	17
BF3	HerbívoroInsectaColeopteraChrysomelidae16	Herbivore	2
BF3	HerbívoroInsectaColeopteraChrysomelidae21	Herbivore	16
BF3	HerbívoroInsectaColeopteraChrysomelidae25	Herbivore	2
BF3	HerbívoroInsectaColeopteraChrysomelidae28	Herbivore	13
BF3	HerbívoroInsectaColeopteraChrysomelidae31	Herbivore	8
BF3	HerbívoroInsectaColeopteraChrysomelidae37	Herbivore	5
BF3	HerbívoroInsectaColeopteraChrysomelidae45	Herbivore	10
BF3	HerbívoroInsectaColeopteraChrysomelidae46	Herbivore	1
BF3	HerbívoroInsectaColeopteraChrysomelidae47	Herbivore	4
BF3	HerbívoroInsectaColeopteraChrysomelidae50	Herbivore	2
BF3	HerbívoroInsectaColeopteraChrysomelidae59	Herbivore	3
BF3	HerbívoroInsectaColeopteraChrysomelidae63	Herbivore	8
BF3	HerbívoroInsectaColeopteraChrysomelidae65	Herbivore	2
BF3	HerbívoroInsectaColeopteraChrysomelidae74	Herbivore	2
BF3	HerbívoroInsectaColeopteraChrysomelidae9	Herbivore	1
BF3	HerbívoroInsectaColeopteraChrysomelidaeHispinaeCassidini77	Herbivore	4
BF3	HerbívoroInsectaColeopteraCurculionidae22	Herbivore	1
BF3	HerbívoroInsectaColeopteraCurculionidae54	Herbivore	1
BF3	HerbívoroInsectaColeopteraCurculionidaeAnthonominae48	Herbivore	1
BF3	HerbívoroInsectaColeopteraCurculionidaeAnthonominae6	Herbivore	3
BF3	HerbívoroInsectaColeopteraCurculionidaeApioninae42	Herbivore	1
BF3	HerbívoroInsectaColeopteraCurculionidaeApioninae7	Herbivore	1
BF3	HerbívoroInsectaDipteraAgromyzidae	Herbivore	3
BF3	HerbívoroInsectaDipteraOtitidae	Herbivore	1
BF3	HerbívoroInsectaDipteraTephritidae	Herbivore	2
BF3	HerbívoroInsectaHemipteraCicadellidae106	Herbivore	2
BF3	HerbívoroInsectaHemipteraCicadellidae119	Herbivore	1
BF3	HerbívoroInsectaHemipteraCicadellidae12	Herbivore	9
BF3	HerbívoroInsectaHemipteraCicadellidae120	Herbivore	1
BF3	HerbívoroInsectaHemipteraCicadellidae121	Herbivore	1
BF3	HerbívoroInsectaHemipteraCicadellidae122	Herbivore	4
BF3	HerbívoroInsectaHemipteraCicadellidae13	Herbivore	20
BF3	HerbívoroInsectaHemipteraCicadellidae133	Herbivore	2
BF3	HerbívoroInsectaHemipteraCicadellidae144	Herbivore	2
BF3	HerbívoroInsectaHemipteraCicadellidae148	Herbivore	4
BF3	HerbívoroInsectaHemipteraCicadellidae150	Herbivore	10
BF3	HerbívoroInsectaHemipteraCicadellidae18	Herbivore	103
BF3	HerbívoroInsectaHemipteraCicadellidae20	Herbivore	5
BF3	HerbívoroInsectaHemipteraCicadellidae23	Herbivore	15
BF3	HerbívoroInsectaHemipteraCicadellidae28	Herbivore	1
BF3	HerbívoroInsectaHemipteraCicadellidae41	Herbivore	2
BF3	HerbívoroInsectaHemipteraCicadellidae42	Herbivore	1
BF3	HerbívoroInsectaHemipteraCicadellidae43	Herbivore	3
BF3	HerbívoroInsectaHemipteraCicadellidae44	Herbivore	4
BF3	HerbívoroInsectaHemipteraCicadellidae47	Herbivore	2
BF3	HerbívoroInsectaHemipteraCicadellidae52	Herbivore	9
BF3	HerbívoroInsectaHemipteraCicadellidae54	Herbivore	4
BF3	HerbívoroInsectaHemipteraCicadellidae61	Herbivore	2
BF3	HerbívoroInsectaHemipteraCicadellidae7	Herbivore	4
BF3	HerbívoroInsectaHemipteraCicadellidae70	Herbivore	1
BF3	HerbívoroInsectaHemipteraCicadellidae81	Herbivore	2
BF3	HerbívoroInsectaHemipteraCicadellidae84	Herbivore	5
BF3	HerbívoroInsectaHemipteraCicadellidae85	Herbivore	6
BF3	HerbívoroInsectaHemipteraCicadellidae9	Herbivore	7
BF3	HerbívoroInsectaHemipteraCicadellidae98	Herbivore	1
BF3	HerbívoroInsectaHemipteraCoreidae140	Herbivore	1
BF3	HerbívoroInsectaHemipteraCoreidae141	Herbivore	2
BF3	HerbívoroInsectaHemipteraDelphacidae112	Herbivore	3
BF3	HerbívoroInsectaHemipteraDelphacidae130	Herbivore	1
BF3	HerbívoroInsectaHemipteraDelphacidae149	Herbivore	1
BF3	HerbívoroInsectaHemipteraDictyopharidae80	Herbivore	14
BF3	HerbívoroInsectaHemipteraLargidae142	Herbivore	1
BF3	HerbívoroInsectaHemipteraMembracidae104	Herbivore	2
BF3	HerbívoroInsectaHemipteraMiridae108	Herbivore	3
BF3	HerbívoroInsectaHemipteraMiridae147	Herbivore	3
BF3	HerbívoroInsectaHemipteraMiridae152	Herbivore	5
BF3	HerbívoroInsectaHemipteraMiridae21	Herbivore	3
BF3	HerbívoroInsectaHemipteraMiridae48	Herbivore	4
BF3	HerbívoroInsectaHemipteraMiridae49	Herbivore	27
BF3	HerbívoroInsectaHemipteraMiridae58	Herbivore	16
BF3	HerbívoroInsectaHemipteraMiridae59	Herbivore	7
BF3	HerbívoroInsectaHemipteraMiridae60	Herbivore	12
BF3	HerbívoroInsectaHemipteraMiridae68	Herbivore	3
BF3	HerbívoroInsectaHemipteraMiridae83	Herbivore	4
BF3	HerbívoroInsectaHemipteraMiridae99	Herbivore	16
BF3	HerbívoroInsectaHemipteraPentatomidae135	Herbivore	1
BF3	HerbívoroInsectaHemipteraPentatomidae137	Herbivore	1
BF3	HerbívoroInsectaHemipteraPyrrocoridae151	Herbivore	1
BF3	HerbívoroInsectaHemipteraThyreocoridae40	Herbivore	2
BF3	HerbívoroInsectaHemipteraTingidae143	Herbivore	1
BF3	HerbívoroInsectaHemipteraTingidae146	Herbivore	4
BF3	HerbívoroInsectaHemipteraTingidae3	Herbivore	5
BF3	HerbívoroInsectaOrthopteraAcrididae1	Herbivore	7
BF3	HerbívoroInsectaOrthopteraAcrididae2	Herbivore	5
BF3	HerbívoroInsectaOrthopteraAcrididae3	Herbivore	1
BF3	HerbívoroInsectaOrthopteraAcrididae5	Herbivore	10
BF3	HerbívoroInsectaOrthopteraAcrididae6	Herbivore	15
BF3	HerbívoroInsectaOrthopteraAcrididae7	Herbivore	3
BF3	HerbívoroInsectaOrthopteraAcrididae8	Herbivore	1
BF3	HerbívoroInsectaOrthopteraAcrididae9	Herbivore	3
BF3	HerbívoroInsectaOrthopteraEumastacidae1	Herbivore	20
BF3	HerbívoroInsectaOrthopteraEumastacidae2	Herbivore	1
BF3	HerbívoroInsectaOrthopteraGryllidae1	Herbivore	15
BF3	HerbívoroInsectaOrthopteraGryllidae4	Herbivore	4
BF3	HerbívoroInsectaOrthopteraTetrígidae1	Herbivore	8
BF3	HerbívoroInsectaOrthopteraTetrígidae2	Herbivore	2
BF3	HerbívoroInsectaOrthopteraTetrígidae4	Herbivore	4
BF3	HerbívoroInsectaOrthopteraTettigoniidae1	Herbivore	16
BF3	HerbívoroInsectaOrthopteraTettigoniidae2	Herbivore	1
BF3	HerbívoroInsectaOrthopteraTettigoniidae3	Herbivore	5
BF3	HerbívoroInsectaOrthopteraTettigoniidae4	Herbivore	1
BF3	PredadorArachnidaAraneaeAraneidae25	Predator	1
BF3	PredadorArachnidaAraneaeAraneidae4	Predator	1
BF3	PredadorArachnidaAraneaeAraneidae56	Predator	1
BF3	PredadorArachnidaAraneaeAraneidaeLarinia3	Predator	5
BF3	PredadorArachnidaAraneaeLinyphiidae10	Predator	2
BF3	PredadorArachnidaAraneaeLinyphiidae13	Predator	8
BF3	PredadorArachnidaAraneaeLinyphiidae9	Predator	1
BF3	PredadorArachnidaAraneaeLycosidae1	Predator	1
BF3	PredadorArachnidaAraneaeNesticidae29	Predator	1
BF3	PredadorArachnidaAraneaeOxyopidaePeucetia38	Predator	5
BF3	PredadorArachnidaAraneaeSalticidae19	Predator	2
BF3	PredadorArachnidaAraneaeTetragnatidae20	Predator	2
BF3	PredadorArachnidaAraneaeTetragnatidae21	Predator	1
BF3	PredadorArachnidaAraneaeTetragnatidae27	Predator	2
BF3	PredadorArachnidaAraneaeTetragnatidaeLeucauge5	Predator	10
BF3	PredadorArachnidaAraneaeThomisidae6	Predator	1
BF3	PredadorInsectaColeopteraCantharidae44	Predator	1
BF3	PredadorInsectaColeopteraCarabidae89	Predator	1
BF3	PredadorInsectaColeopteraLampyridae10	Predator	1
BF3	PredadorInsectaColeopteraScydmaenidae81	Predator	2
BF3	PredadorInsectaColeopteraSilvanidae39	Predator	11
BF3	PredadorInsectaColeopteraSilvanidae55	Predator	1
BF3	PredadorInsectaColeopteraStaphylinidae29	Predator	1
BF3	PredadorInsectaColeopteraStaphylinidae41	Predator	1
BF3	PredadorInsectaDermapteraForficulidae2	Predator	3
BF3	PredadorInsectaDermapteraForficulidae3	Predator	2
BF3	PredadorInsectaDipteraDolichopodidae	Predator	4
BF3	predadorInsectaHemipteraBerytidae136	Predator	1
BF3	PredadorInsectaHemipteraBerytidae96	Predator	7
BF3	PredadorInsectaHemipteraReduviidae139	Predator	1
BF3	predadorInsectaHemipteraReduviidae153	Predator	1
BF3	PredadorInsectaHemipteraReduviidae154	Predator	1
BF3	PredadorInsectaHemipteraReduviidae155	Predator	2
BF3	PredadorInsectaHemipteraReduviidae156	Predator	1
BF3	PredadorInsectaHymenopteraFormicidaeDolichoderinaeAzteca1	Predator	1
BF3	PredadorInsectaHymenopteraFormicidaeDolichoderinaeLinepithema1	Predator	7
BF3	PredadorInsectaHymenopteraFormicidaeMyrmicinaeBasiceros1	Predator	2
BF3	PredadorInsectaHymenopteraFormicidaeMyrmicinaeCrematogaster1	Predator	6
BF3	PredadorInsectaHymenopteraFormicidaeMyrmicinaeSolenopsis1	Predator	5
BF3	PredadorInsectaHymenopteraFormicidaeMyrmicinaeSolenopsis2	Predator	4
BF3	PredadorInsectaHymenopteraFormicidaePonerinaeEctatomma1	Predator	10
BF3	PredadorInsectaHymenopteraVespidaePolistinaeProtopolybia1	Predator	1
BF4	HerbívoroInsectaColeopteraAnobiidae4	Herbivore	2
BF4	HerbívoroInsectaColeopteraBruchidae20	Herbivore	1
BF4	HerbívoroInsectaColeopteraChrysomelidae13	Herbivore	3
BF4	HerbívoroInsectaColeopterachrysomelidae15	Herbivore	11
BF4	HerbívoroInsectaColeopteraChrysomelidae16	Herbivore	5
BF4	HerbívoroInsectaColeopteraChrysomelidae19	Herbivore	11
BF4	HerbívoroInsectaColeopteraChrysomelidae2	Herbivore	1
BF4	HerbívoroInsectaColeopteraChrysomelidae21	Herbivore	5
BF4	HerbívoroInsectaColeopteraChrysomelidae25	Herbivore	5
BF4	HerbívoroInsectaColeopteraChrysomelidae28	Herbivore	25
BF4	HerbívoroInsectaColeopteraChrysomelidae31	Herbivore	2
BF4	HerbívoroInsectaColeopteraChrysomelidae37	Herbivore	1
BF4	HerbívoroInsectaColeopteraChrysomelidae45	Herbivore	10
BF4	HerbívoroInsectaColeopteraChrysomelidae47	Herbivore	1
BF4	HerbívoroInsectaColeopteraChrysomelidae79	Herbivore	1
BF4	HerbívoroInsectaColeopteraChrysomelidae9	Herbivore	1
BF4	HerbívoroInsectaColeopteraCurculionidae22	Herbivore	5
BF4	HerbívoroInsectaColeopteraCurculionidaeAnthonominae48	Herbivore	1
BF4	HerbívoroInsectaColeopteraCurculionidaeAnthonominae6	Herbivore	1
BF4	HerbívoroInsectaColeopteraCurculionidaeApioninae42	Herbivore	2
BF4	HerbívoroInsectaColeopteraCurculionidaeApioninae7	Herbivore	5
BF4	HerbívoroInsectaDipteraAgromyzidae	Herbivore	7
BF4	HerbívoroInsectaDipteraCecidomyiidae	Herbivore	1
BF4	HerbívoroInsectaDipteraTephritidae	Herbivore	1
BF4	HerbívoroInsectaHemipteraCercopidae165	Herbivore	4
BF4	HerbívoroInsectaHemipteraCercopidae19	Herbivore	1
BF4	HerbívoroInsectaHemipteraCicadellidae119	Herbivore	3
BF4	HerbívoroInsectaHemipteraCicadellidae12	Herbivore	27
BF4	HerbívoroInsectaHemipteraCicadellidae120	Herbivore	2
BF4	HerbívoroInsectaHemipteraCicadellidae121	Herbivore	3
BF4	HerbívoroInsectaHemipteraCicadellidae122	Herbivore	3
BF4	HerbívoroInsectaHemipteraCicadellidae13	Herbivore	9
BF4	HerbívoroInsectaHemipteraCicadellidae150	Herbivore	2
BF4	HerbívoroInsectaHemipteraCicadellidae18	Herbivore	42
BF4	HerbívoroInsectaHemipteraCicadellidae20	Herbivore	8
BF4	HerbívoroInsectaHemipteraCicadellidae23	Herbivore	13
BF4	HerbívoroInsectaHemipteraCicadellidae26	Herbivore	1
BF4	HerbívoroInsectaHemipteraCicadellidae32	Herbivore	5
BF4	HerbívoroInsectaHemipteraCicadellidae35	Herbivore	4
BF4	HerbívoroInsectaHemipteraCicadellidae42	Herbivore	1
BF4	HerbívoroInsectaHemipteraCicadellidae43	Herbivore	8
BF4	HerbívoroInsectaHemipteraCicadellidae44	Herbivore	11
BF4	HerbívoroInsectaHemipteraCicadellidae47	Herbivore	1
BF4	HerbívoroInsectaHemipteraCicadellidae52	Herbivore	3
BF4	HerbívoroInsectaHemipteraCicadellidae54	Herbivore	1
BF4	HerbívoroInsectaHemipteraCicadellidae61	Herbivore	1
BF4	HerbívoroInsectaHemipteraCicadellidae69	Herbivore	1
BF4	HerbívoroInsectaHemipteraCicadellidae85	Herbivore	1
BF4	HerbívoroInsectaHemipteraCicadellidae9	Herbivore	1
BF4	HerbívoroInsectaHemipteraCixiidae87	Herbivore	1
BF4	HerbívoroInsectaHemipteraCoreidae113	Herbivore	1
BF4	HerbívoroInsectaHemipteraCoreidae140	Herbivore	2
BF4	HerbívoroInsectaHemipteraCoreidae6	Herbivore	1
BF4	HerbívoroInsectaHemipteraDelphacidae112	Herbivore	2
BF4	HerbívoroInsectaHemipteraDelphacidae75	Herbivore	1
BF4	HerbívoroInsectaHemipteraDictyopharidae80	Herbivore	2
BF4	HerbívoroInsectaHemipteraLygaeidae11	Herbivore	1
BF4	HerbívoroInsectaHemipteraLygaeidae16	Herbivore	1
BF4	HerbívoroInsectaHemipteraLygaeidae29	Herbivore	1
BF4	HerbívoroInsectaHemipteraLygaeidae39	Herbivore	2
BF4	HerbívoroInsectaHemipteraMembracidae104	Herbivore	3
BF4	HerbívoroInsectaHemipteraMembracidae15	Herbivore	1
BF4	HerbívoroInsectaHemipteraMembracidae164	Herbivore	1
BF4	HerbívoroInsectaHemipteraMiridae102	Herbivore	1
BF4	HerbívoroInsectaHemipteraMiridae108	Herbivore	1
BF4	HerbívoroInsectaHemipteraMiridae21	Herbivore	20
BF4	HerbívoroInsectaHemipteraMiridae45	Herbivore	1
BF4	HerbívoroInsectaHemipteraMiridae48	Herbivore	4
BF4	HerbívoroInsectaHemipteraMiridae49	Herbivore	16
BF4	HerbívoroInsectaHemipteraMiridae58	Herbivore	1
BF4	HerbívoroInsectaHemipteraMiridae59	Herbivore	1
BF4	HerbívoroInsectaHemipteraMiridae60	Herbivore	2
BF4	HerbívoroInsectaHemipteraMiridae67	Herbivore	22
BF4	HerbívoroInsectaHemipteraMiridae99	Herbivore	6
BF4	HerbívoroInsectaHemipteraPentatomidae137	Herbivore	1
BF4	HerbívoroInsectaHemipteraPentatomidae170	Herbivore	2
BF4	HerbívoroInsectaHemipteraPyrrocoridae151	Herbivore	2
BF4	HerbívoroInsectaHemipteraTingidae3	Herbivore	2
BF4	HerbívoroInsectaOrthopteraAcrididae1	Herbivore	7
BF4	HerbívoroInsectaOrthopteraAcrididae13	Herbivore	1
BF4	HerbívoroInsectaOrthopteraAcrididae2	Herbivore	9
BF4	HerbívoroInsectaOrthopteraAcrididae3	Herbivore	3
BF4	HerbívoroInsectaOrthopteraAcrididae5	Herbivore	14
BF4	HerbívoroInsectaOrthopteraAcrididae6	Herbivore	20
BF4	HerbívoroInsectaOrthopteraAcrididae8	Herbivore	1
BF4	HerbívoroInsectaOrthopteraAcrididae9	Herbivore	3
BF4	HerbívoroInsectaOrthopteraEumastacidae1	Herbivore	25
BF4	HerbívoroInsectaOrthopteraGryllidae1	Herbivore	3
BF4	HerbívoroInsectaOrthopteraGryllidae4	Herbivore	4
BF4	HerbívoroInsectaOrthopteraTetrígidae1	Herbivore	1
BF4	HerbívoroInsectaOrthopteraTettigoniidae1	Herbivore	94
BF4	HerbívoroInsectaOrthopteraTettigoniidae2	Herbivore	1
BF4	HerbívoroInsectaOrthopteraTettigoniidae3	Herbivore	2
BF4	HerbívoroInsectaOrthopteraTettigoniidae4	Herbivore	3
BF4	PredadorArachnidaAraneaeAraneidae14	Predator	1
BF4	PredadorArachnidaAraneaeAraneidae4	Predator	1
BF4	PredadorArachnidaAraneaeAraneidae41	Predator	1
BF4	PredadorArachnidaAraneaeAraneidaeArgiope 28	Predator	1
BF4	PredadorArachnidaAraneaeAraneidaeLarinia3	Predator	10
BF4	PredadorArachnidaAraneaeLinyphiidae13	Predator	10
BF4	PredadorArachnidaAraneaeLycosidae1	Predator	2
BF4	PredadorArachnidaAraneaeOxyopidaePeucetia38	Predator	1
BF4	PredadorArachnidaAraneaeSalticidae19	Predator	2
BF4	PredadorArachnidaAraneaeSalticidae50	Predator	1
BF4	PredadorArachnidaAraneaeSalticidae51	Predator	1
BF4	PredadorArachnidaAraneaeTetragnatidae20	Predator	6
BF4	PredadorArachnidaAraneaeTetragnatidae27	Predator	2
BF4	PredadorArachnidaAraneaeTetragnatidaeLeucauge5	Predator	11
BF4	PredadorArachnidaAraneaeTheridiidae32	Predator	2
BF4	PredadorArachnidaAraneaeThomisidae52	Predator	1
BF4	PredadorArachnidaAraneaeThomisidae6	Predator	4
BF4	PredadorInsectaColeopteraCantharidae44	Predator	2
BF4	PredadorInsectaColeopteraCoccinellidae49	Predator	2
BF4	PredadorInsectaColeopteraSilvanidae39	Predator	13
BF4	PredadorInsectaColeopteraStaphylinidae26	Predator	1
BF4	PredadorInsectaDipteraDolichopodidae	Predator	12
BF4	PredadorInsectaHemipteraBerytidae96	Predator	6
BF4	PredadorInsectaHemipteraReduviidae139	Predator	3
BF4	PredadorInsectaHemipteraReduviidae156	Predator	1
BF4	PredadorInsectaHemipteraReduviidae157	Predator	3
BF4	PredadorInsectaHemipteraReduviidae169	Predator	1
BF4	PredadorInsectaHymenopteraFormicidaeDolichoderinaeLinepithema1	Predator	7
BF4	PredadorInsectaHymenopteraFormicidaeFormicinaeCamponotus1	Predator	2
BF4	PredadorInsectaHymenopteraFormicidaeMyrmicinaePheidole2	Predator	3
BF4	PredadorInsectaHymenopteraFormicidaeMyrmicinaeSolenopsis1	Predator	4
BF4	PredadorInsectaHymenopteraFormicidaeMyrmicinaeSolenopsis2	Predator	5
BF4	PredadorInsectaHymenopteraFormicidaePonerinaeEctatomma1	Predator	1
BF4	PredadorInsectaHymenopteraPompilidae	Predator	1
BF4	PredadorInsectaHymenopteraVespidaeEumeninae1	Predator	1
BF4	PredadorInsectaHymenopteraVespidaePolistinaeAgelaiaareata	Predator	1
BF4	PredadorInsectaHymenopteraVespidaePolistinaePolistes1	Predator	1
BF5	HerbívoroInsectaColeopteraAnobiidae4	Herbivore	3
BF5	HerbívoroInsectaColeopteraAnobiidae60	Herbivore	1
BF5	HerbívoroInsectaColeopteraBruchidae20	Herbivore	3
BF5	HerbívoroInsectaColeopteraChrysomelidae13	Herbivore	3
BF5	HerbívoroInsectaColeopterachrysomelidae15	Herbivore	9
BF5	HerbívoroInsectaColeopteraChrysomelidae16	Herbivore	6
BF5	HerbívoroInsectaColeopteraChrysomelidae21	Herbivore	22
BF5	HerbívoroInsectaColeopteraChrysomelidae25	Herbivore	6
BF5	HerbívoroInsectaColeopteraChrysomelidae28	Herbivore	12
BF5	HerbívoroInsectaColeopteraChrysomelidae31	Herbivore	8
BF5	HerbívoroInsectaColeopteraChrysomelidae35	Herbivore	1
BF5	HerbívoroInsectaColeopteraChrysomelidae37	Herbivore	1
BF5	HerbívoroInsectaColeopteraChrysomelidae45	Herbivore	3
BF5	HerbívoroInsectaColeopteraChrysomelidae47	Herbivore	1
BF5	HerbívoroInsectaColeopteraChrysomelidae50	Herbivore	2
BF5	HerbívoroInsectaColeopteraChrysomelidae59	Herbivore	7
BF5	HerbívoroInsectaColeopteraChrysomelidae74	Herbivore	1
BF5	HerbívoroInsectaColeopteraChrysomelidae79	Herbivore	1
BF5	HerbívoroInsectaColeopteraChrysomelidae84	Herbivore	1
BF5	HerbívoroInsectaColeopteraCurculionidae22	Herbivore	2
BF5	HerbívoroInsectaColeopteraCurculionidaeApioninae42	Herbivore	4
BF5	HerbívoroInsectaColeopteraCurculionidaeEntiminae103	Herbivore	1
BF5	HerbívoroInsectaColeopteraElateridae102	Herbivore	1
BF5	HerbívoroInsectaColeopteraMordellidae35	Herbivore	1
BF5	HerbívoroInsectaDipteraAgromyzidae	Herbivore	1
BF5	HerbívoroInsectaDipteraOtitidae	Herbivore	1
BF5	HerbívoroInsectaDipteraPlatystomatidae	Herbivore	1
BF5	HerbívoroInsectaDipteraTephritidae	Herbivore	2
BF5	HerbívoroInsectaHemipteraAphididae172	Herbivore	1
BF5	HerbívoroInsectaHemipteraCercopidae165	Herbivore	1
BF5	HerbívoroInsectaHemipteraCicadellidae119	Herbivore	5
BF5	HerbívoroInsectaHemipteraCicadellidae12	Herbivore	11
BF5	HerbívoroInsectaHemipteraCicadellidae122	Herbivore	12
BF5	HerbívoroInsectaHemipteraCicadellidae13	Herbivore	15
BF5	HerbívoroInsectaHemipteraCicadellidae150	Herbivore	1
BF5	HerbívoroInsectaHemipteraCicadellidae175	Herbivore	1
BF5	HerbívoroInsectaHemipteraCicadellidae18	Herbivore	242
BF5	HerbívoroInsectaHemipteraCicadellidae23	Herbivore	10
BF5	HerbívoroInsectaHemipteraCicadellidae32	Herbivore	2
BF5	HerbívoroInsectaHemipteraCicadellidae43	Herbivore	13
BF5	HerbívoroInsectaHemipteraCicadellidae47	Herbivore	1
BF5	HerbívoroInsectaHemipteraCicadellidae48	Herbivore	1
BF5	HerbívoroInsectaHemipteraCicadellidae52	Herbivore	5
BF5	HerbívoroInsectaHemipteraCicadellidae54	Herbivore	4
BF5	HerbívoroInsectaHemipteraCicadellidae61	Herbivore	1
BF5	HerbívoroInsectaHemipteraCicadellidae69	Herbivore	1
BF5	HerbívoroInsectaHemipteraCicadellidae7	Herbivore	2
BF5	HerbívoroInsectaHemipteraCicadellidae81	Herbivore	1
BF5	HerbívoroInsectaHemipteraCicadellidae85	Herbivore	4
BF5	HerbívoroInsectaHemipteraCicadellidae97	Herbivore	1
BF5	HerbívoroInsectaHemipteraCixiidae93	Herbivore	1
BF5	HerbívoroInsectaHemipteraDelphacidae75	Herbivore	2
BF5	HerbívoroInsectaHemipteraDictyopharidae80	Herbivore	1
BF5	HerbívoroInsectaHemipteraLargidae142	Herbivore	8
BF5	HerbívoroInsectaHemipteraMembracidae164	Herbivore	1
BF5	HerbívoroInsectaHemipteraMiridae108	Herbivore	1
BF5	HerbívoroInsectaHemipteraMiridae21	Herbivore	11
BF5	HerbívoroInsectaHemipteraMiridae48	Herbivore	7
BF5	HerbívoroInsectaHemipteraMiridae49	Herbivore	4
BF5	HerbívoroInsectaHemipteraMiridae58	Herbivore	5
BF5	HerbívoroInsectaHemipteraMiridae59	Herbivore	1
BF5	HerbívoroInsectaHemipteraMiridae60	Herbivore	4
BF5	HerbívoroInsectaHemipteraMiridae67	Herbivore	20
BF5	HerbívoroInsectaHemipteraMiridae68	Herbivore	1
BF5	HerbívoroInsectaHemipteraMiridae99	Herbivore	1
BF5	HerbívoroInsectaHemipteraPentatomidae137	Herbivore	3
BF5	HerbívoroInsectaHemipteraPyrrocoridae150	Herbivore	1
BF5	HerbívoroInsectaHemipteraPyrrocoridae151	Herbivore	1
BF5	HerbívoroInsectaHemipteraTingidae3	Herbivore	2
BF5	HerbívoroInsectaOrthopteraAcrididae1	Herbivore	4
BF5	HerbívoroInsectaOrthopteraAcrididae14	Herbivore	4
BF5	HerbívoroInsectaOrthopteraAcrididae15	Herbivore	3
BF5	HerbívoroInsectaOrthopteraAcrididae2	Herbivore	2
BF5	HerbívoroInsectaOrthopteraAcrididae5	Herbivore	3
BF5	HerbívoroInsectaOrthopteraEumastacidae1	Herbivore	51
BF5	HerbívoroInsectaOrthopteraEumastacidae2	Herbivore	2
BF5	HerbívoroInsectaOrthopteraGryllidae1	Herbivore	6
BF5	HerbívoroInsectaOrthopteraGryllidae3	Herbivore	1
BF5	HerbívoroInsectaOrthopteraGryllidae5	Herbivore	2
BF5	HerbívoroInsectaOrthopteraTetrígidae1	Herbivore	5
BF5	HerbívoroInsectaOrthopteraTetrígidae2	Herbivore	5
BF5	HerbívoroInsectaOrthopteraTettigoniidae1	Herbivore	22
BF5	HerbívoroInsectaOrthopteraTettigoniidae2	Herbivore	1
BF5	HerbívoroInsectaOrthopteraTettigoniidae3	Herbivore	4
BF5	HerbívoroInsectaOrthopteraTettigoniidae4	Herbivore	2
BF5	PredadorArachnidaAraneaeAraneidae18	Predator	6
BF5	PredadorArachnidaAraneaeAraneidae4	Predator	2
BF5	PredadorArachnidaAraneaeAraneidae56	Predator	4
BF5	PredadorArachnidaAraneaeAraneidae57	Predator	1
BF5	PredadorArachnidaAraneaeAraneidaeLarinia3	Predator	3
BF5	PredadorArachnidaAraneaeLinyphiidae13	Predator	3
BF5	PredadorArachnidaAraneaeLinyphiidae40	Predator	1
BF5	PredadorArachnidaAraneaeLycosidae1	Predator	1
BF5	PredadorArachnidaAraneaeLycosidae60	Predator	1
BF5	PredadorArachnidaAraneaeOxyopidaePeucetia38	Predator	3
BF5	PredadorArachnidaAraneaeSalticidae59	Predator	1
BF5	PredadorArachnidaAraneaeSalticidae8	Predator	1
BF5	PredadorArachnidaAraneaeTetragnatidae27	Predator	2
BF5	PredadorArachnidaAraneaeTetragnatidaeLeucauge5	Predator	64
BF5	PredadorArachnidaAraneaeTheridiidae32	Predator	1
BF5	PredadorArachnidaAraneaeTheridiidae48	Predator	2
BF5	PredadorArachnidaAraneaeTheridiidae58	Predator	1
BF5	PredadorArachnidaAraneaeTheridiidae62	Predator	1
BF5	PredadorArachnidaAraneaeTheridiidae63	Predator	1
BF5	PredadorArachnidaAraneaeTheridiidaeChrysso16	Predator	1
BF5	PredadorArachnidaAraneaeThomisidae6	Predator	4
BF5	PredadorInsectaColeopteraScydmaenidae81	Predator	2
BF5	PredadorInsectaColeopteraSilvanidae55	Predator	2
BF5	PredadorInsectaColeopteraStaphylinidae40	Predator	1
BF5	PredadorInsectaDermapteraForficulidae2	Predator	1
BF5	PredadorInsectaDipteraDolichopodidae	Predator	24
BF5	PredadorInsectaHemipteraBerytidae116	Predator	1
BF5	PredadorInsectaHemipteraBerytidae96	Predator	9
BF5	PredadorInsectaHemipteraReduviidae139	Predator	2
BF5	PredadorInsectaHemipteraReduviidae156	Predator	1
BF5	PredadorInsectaHemipteraReduviidae169	Predator	1
BF5	PredadorInsectaHymenopteraFormicidaeDolichoderinaeAzteca2	Predator	1
BF5	PredadorInsectaHymenopteraFormicidaeDolichoderinaeLinepithema1	Predator	6
BF5	PredadorInsectaHymenopteraFormicidaeFormicinaeCamponotus1	Predator	1
BF5	PredadorInsectaHymenopteraFormicidaeFormicinaeParatrechina1	Predator	1
BF5	PredadorInsectaHymenopteraFormicidaeMyrmicinaeCephalotes1	Predator	1
BF5	PredadorInsectaHymenopteraFormicidaeMyrmicinaePheidole1	Predator	3
BF5	PredadorInsectaHymenopteraFormicidaeMyrmicinaePheidole2	Predator	7
BF5	PredadorInsectaHymenopteraFormicidaeMyrmicinaeSolenopsis2	Predator	9
BF5	PredadorInsectaHymenopteraVespidaePolistinaeAgelaiaareata	Predator	2
BF6	HerbívoroInsectaColeopteraAnobiidae5	Herbivore	1
BF6	HerbívoroInsectaColeopteraAnobiidae87	Herbivore	1
BF6	HerbívoroInsectaColeopterachrysomelidae15	Herbivore	3
BF6	HerbívoroInsectaColeopteraChrysomelidae16	Herbivore	1
BF6	HerbívoroInsectaColeopteraChrysomelidae19	Herbivore	1
BF6	HerbívoroInsectaColeopteraChrysomelidae21	Herbivore	16
BF6	HerbívoroInsectaColeopteraChrysomelidae25	Herbivore	1
BF6	HerbívoroInsectaColeopteraChrysomelidae28	Herbivore	29
BF6	HerbívoroInsectaColeopteraChrysomelidae45	Herbivore	18
BF6	HerbívoroInsectaColeopteraChrysomelidae59	Herbivore	3
BF6	HerbívoroInsectaColeopteraChrysomelidae74	Herbivore	2
BF6	HerbívoroInsectaColeopteraChrysomelidae79	Herbivore	4
BF6	HerbívoroInsectaColeopteraChrysomelidae84	Herbivore	1
BF6	HerbívoroInsectaColeopteraChrysomelidaeHispinaeCassidini77	Herbivore	1
BF6	HerbívoroInsectaColeopteraCurculionidae54	Herbivore	1
BF6	HerbívoroInsectaColeopteraCurculionidaeAnthonominae48	Herbivore	3
BF6	HerbívoroInsectaColeopteraCurculionidaeApioninae42	Herbivore	1
BF6	HerbívoroInsectaColeopteraCurculionidaeApioninae7	Herbivore	2
BF6	HerbívoroInsectaColeopteraOedemeridae66	Herbivore	2
BF6	HerbívoroInsectaDipteraAgromyzidae	Herbivore	11
BF6	HerbívoroInsectaDipteraLonchaeidae	Herbivore	2
BF6	HerbívoroInsectaDipteraTephritidae	Herbivore	5
BF6	HerbívoroInsectaHemipteraAphididae172	Herbivore	8
BF6	HerbívoroInsectaHemipteraCicadellidae119	Herbivore	1
BF6	HerbívoroInsectaHemipteraCicadellidae12	Herbivore	24
BF6	HerbívoroInsectaHemipteraCicadellidae121	Herbivore	5
BF6	HerbívoroInsectaHemipteraCicadellidae122	Herbivore	7
BF6	HerbívoroInsectaHemipteraCicadellidae13	Herbivore	30
BF6	HerbívoroInsectaHemipteraCicadellidae150	Herbivore	4
BF6	HerbívoroInsectaHemipteraCicadellidae18	Herbivore	81
BF6	HerbívoroInsectaHemipteraCicadellidae20	Herbivore	14
BF6	HerbívoroInsectaHemipteraCicadellidae23	Herbivore	73
BF6	HerbívoroInsectaHemipteraCicadellidae32	Herbivore	3
BF6	HerbívoroInsectaHemipteraCicadellidae41	Herbivore	4
BF6	HerbívoroInsectaHemipteraCicadellidae43	Herbivore	8
BF6	HerbívoroInsectaHemipteraCicadellidae44	Herbivore	1
BF6	HerbívoroInsectaHemipteraCicadellidae52	Herbivore	2
BF6	HerbívoroInsectaHemipteraCicadellidae54	Herbivore	3
BF6	HerbívoroInsectaHemipteraCicadellidae67	Herbivore	1
BF6	HerbívoroInsectaHemipteraCicadellidae69	Herbivore	1
BF6	HerbívoroInsectaHemipteraCicadellidae7	Herbivore	1
BF6	HerbívoroInsectaHemipteraCicadellidae84	Herbivore	1
BF6	HerbívoroInsectaHemipteraCicadellidae85	Herbivore	3
BF6	HerbívoroInsectaHemipteraCixiidae79	Herbivore	1
BF6	HerbívoroInsectaHemipteraCixiidae93	Herbivore	1
BF6	HerbívoroInsectaHemipteraCoreidae140	Herbivore	2
BF6	HerbívoroInsectaHemipteraDelphacidae112	Herbivore	1
BF6	HerbívoroInsectaHemipteraDelphacidae177	Herbivore	1
BF6	HerbívoroInsectaHemipteraDictyopharidae80	Herbivore	3
BF6	HerbívoroInsectaHemipteraLargidae142	Herbivore	1
BF6	HerbívoroInsectaHemipteraMembracidae104	Herbivore	2
BF6	HerbívoroInsectaHemipteraMiridae105	Herbivore	1
BF6	HerbívoroInsectaHemipteraMiridae108	Herbivore	1
BF6	HerbívoroInsectaHemipteraMiridae134	Herbivore	2
BF6	HerbívoroInsectaHemipteraMiridae147	Herbivore	7
BF6	HerbívoroInsectaHemipteraMiridae178	Herbivore	1
BF6	HerbívoroInsectaHemipteraMiridae179	Herbivore	1
BF6	HerbívoroInsectaHemipteraMiridae21	Herbivore	15
BF6	HerbívoroInsectaHemipteraMiridae44	Herbivore	1
BF6	HerbívoroInsectaHemipteraMiridae45	Herbivore	5
BF6	HerbívoroInsectaHemipteraMiridae48	Herbivore	1
BF6	HerbívoroInsectaHemipteraMiridae49	Herbivore	7
BF6	HerbívoroInsectaHemipteraMiridae58	Herbivore	8
BF6	HerbívoroInsectaHemipteraMiridae59	Herbivore	4
BF6	HerbívoroInsectaHemipteraMiridae60	Herbivore	2
BF6	HerbívoroInsectaHemipteraMiridae67	Herbivore	2
BF6	HerbívoroInsectaHemipteraMiridae99	Herbivore	5
BF6	HerbívoroInsectaHemipteraPentatomidae170	Herbivore	2
BF6	HerbívoroInsectaHemipteraTingidae3	Herbivore	1
BF6	HerbívoroInsectaOrthopteraAcrididae1	Herbivore	10
BF6	HerbívoroInsectaOrthopteraAcrididae11	Herbivore	2
BF6	HerbívoroInsectaOrthopteraAcrididae14	Herbivore	4
BF6	HerbívoroInsectaOrthopteraAcrididae2	Herbivore	4
BF6	HerbívoroInsectaOrthopteraAcrididae5	Herbivore	11
BF6	HerbívoroInsectaOrthopteraAcrididae6	Herbivore	11
BF6	HerbívoroInsectaOrthopteraAcrididae9	Herbivore	1
BF6	HerbívoroInsectaOrthopteraEumastacidae1	Herbivore	15
BF6	HerbívoroInsectaOrthopteraGryllidae1	Herbivore	11
BF6	HerbívoroInsectaOrthopteraGryllidae2	Herbivore	1
BF6	HerbívoroInsectaOrthopteraGryllidae4	Herbivore	1
BF6	HerbívoroInsectaOrthopteraTetrígidae1	Herbivore	22
BF6	HerbívoroInsectaOrthopteraTettigoniidae1	Herbivore	21
BF6	HerbívoroInsectaOrthopteraTettigoniidae2	Herbivore	1
BF6	HerbívoroInsectaOrthopteraTettigoniidae3	Herbivore	4
BF6	PredadorArachnidaAraneaeAraneidae18	Predator	1
BF6	PredadorArachnidaAraneaeAraneidae23	Predator	2
BF6	PredadorArachnidaAraneaeAraneidae4	Predator	3
BF6	PredadorArachnidaAraneaeAraneidaeLarinia3	Predator	10
BF6	PredadorArachnidaAraneaeLinyphiidae13	Predator	4
BF6	PredadorArachnidaAraneaeLinyphiidae40	Predator	1
BF6	PredadorArachnidaAraneaeLycosidae1	Predator	1
BF6	PredadorArachnidaAraneaeLycosidae60	Predator	1
BF6	PredadorArachnidaAraneaeOxyopidaePeucetia38	Predator	1
BF6	PredadorArachnidaAraneaeSalticidae19	Predator	2
BF6	PredadorArachnidaAraneaeSalticidae7	Predator	1
BF6	PredadorArachnidaAraneaeSalticidae77	Predator	1
BF6	PredadorArachnidaAraneaeTetragnatidae20	Predator	7
BF6	PredadorArachnidaAraneaeTetragnatidae21	Predator	3
BF6	PredadorArachnidaAraneaeTetragnatidaeLeucauge5	Predator	19
BF6	PredadorArachnidaAraneaeTheridiidae63	Predator	3
BF6	PredadorArachnidaAraneaeTheridiidae79	Predator	1
BF6	PredadorArachnidaAraneaeTheridiidae80	Predator	1
BF6	PredadorArachnidaAraneaeTheridiidaeChrysso16	Predator	1
BF6	PredadorArachnidaAraneaeTheridiosomatidae78	Predator	1
BF6	PredadorArachnidaAraneaeThomisidae6	Predator	8
BF6	PredadorInsectaColeopteraCantharidae44	Predator	3
BF6	PredadorInsectaColeopteraCantharidae80	Predator	1
BF6	PredadorInsectaColeopteraCicindellidae86	Predator	1
BF6	PredadorInsectaColeopteraCoccinellidae82	Predator	1
BF6	PredadorInsectaColeopteraScydmaenidae81	Predator	1
BF6	PredadorInsectaColeopteraSilvanidae39	Predator	6
BF6	PredadorInsectaColeopteraSilvanidae55	Predator	1
BF6	PredadorInsectaColeopteraStaphylinidae26	Predator	1
BF6	PredadorInsectaColeopteraStaphylinidae29	Predator	3
BF6	PredadorInsectaDermapteraForficulidae1	Predator	1
BF6	PredadorInsectaDermapteraForficulidae3	Predator	4
BF6	PredadorInsectaDipteraDolichopodidae	Predator	9
BF6	PredadorInsectaHemipteraReduviidae154	Predator	4
BF6	PredadorInsectaHemipteraReduviidae156	Predator	1
BF6	PredadorInsectaHemipteraReduviidae157	Predator	5
BF6	PredadorInsectaHymenopteraFormicidaeDolichoderinaeLinepithema1	Predator	21
BF6	PredadorInsectaHymenopteraFormicidaeFormicinaeBrachymyrmex1	Predator	58
BF6	PredadorInsectaHymenopteraFormicidaeMyrmicinaeBasiceros1	Predator	1
BF6	PredadorInsectaHymenopteraFormicidaeMyrmicinaeCrematogaster1	Predator	15
BF6	PredadorInsectaHymenopteraFormicidaeMyrmicinaeCrematogaster2	Predator	2
BF6	PredadorInsectaHymenopteraFormicidaeMyrmicinaeSolenopsis2	Predator	1
AF10	Acanthaceae sp. 1	Plants	31
AF10	Achyranthes aspera L.	Plants	181
AF10	Alocasia sp. 2	Plants	18
AF10	Asteraceae plantula indet	Plants	4
AF10	Begonia sericoneura Liebm.	Plants	5
AF10	Blechnum sp.	Plants	2
AF10	Brachiaria sp.	Plants	411
AF10	Cecropia sp.	Plants	60
AF10	Coffea arabica L.	Plants	22
AF10	Commelina erecta L.	Plants	22
AF10	Commelina rufipes (D.R. Hunt) Faden & D.R. Hunt	Plants	1
AF10	Cortaderia sp1	Plants	1
AF10	Cortaderia sp3	Plants	64
AF10	Cuphea racemosa (L. f.) Spreng.	Plants	43
AF10	Cyperaceae sp 1	Plants	7
AF10	Cyperaceae sp 2	Plants	32
AF10	Cyperus sp 2	Plants	5
AF10	Cyperus spp.	Plants	140
AF10	Desmodium sp. 3	Plants	27
AF10	Drymaria cordata (L.) Willd. ex Roem. & Schult.	Plants	281
AF10	Emilia sonchifolia (L.) D. C.	Plants	92
AF10	Erechites valerianifolia (Wolf) DC.	Plants	53
AF10	Geophila sp.	Plants	2
AF10	Hypolepis repens (L.) C. Presl	Plants	37
AF10	Hyptis sp. 1	Plants	119
AF10	Hyptis capitata Jacq	Plants	18
AF10	Impatiens sp.	Plants	101
AF10	Indigofera sp.	Plants	2
AF10	Lamiaceae sp. 2	Plants	8
AF10	Ludwigia sp.	Plants	34
AF10	Melothria pendula L.	Plants	20
AF10	Miconia sp.	Plants	5
AF10	Mimosa pudica L.	Plants	1
AF10	No determinada sp. 15	Plants	1
AF10	No determinada sp. 2	Plants	3
AF10	No determinada sp. 3	Plants	7
AF10	Panicum sp.	Plants	27
AF10	Phytolacca sp.	Plants	98
AF10	Poaceae sp. 1	Plants	17
AF10	Poaceae sp. 14	Plants	21
AF10	Poaceae sp. 2	Plants	96
AF10	Poaceae sp. 4	Plants	10
AF10	Poaceae sp. 5	Plants	28
AF10	Poaceae sp. 6	Plants	26
AF10	Poaceae sp. 8	Plants	13
AF10	Poaceae sp. 9	Plants	25
AF10	Pteridium aquilinum (L.) Kuhn	Plants	196
AF10	Scrophulariaceae sp. 2	Plants	118
AF10	Sida rhombifolia L.	Plants	1
AF10	Solanum nigrum L.	Plants	38
AF10	Spermacoce spp.	Plants	90
AF10	Thunbergia alata Bojer ex Sims	Plants	3
AF11	Achyranthes aspera L.	Plants	4
AF11	Apiaceae sp 1	Plants	137
AF11	Baltimora recta L.	Plants	20
AF11	Baltimora sp.	Plants	1
AF11	Bidens spp.	Plants	40
AF11	Brachiaria sp.	Plants	27
AF11	Cayaponia simplicifolia (Naudin) Cogn.	Plants	1
AF11	Cissus verticillata (L.) Nicolson & C.E. Jarvis	Plants	3
AF11	Cortaderia sp3	Plants	30
AF11	Cyperaceae sp 1	Plants	30
AF11	Cyperus spp.	Plants	2
AF11	Drymaria cordata (L.) Willd. ex Roem. & Schult.	Plants	1
AF11	Emilia sonchifolia (L.) D. C.	Plants	6
AF11	Erechites valerianifolia (Wolf) DC.	Plants	55
AF11	Hedychium coronarium J. Koenig	Plants	2313
AF11	Impatiens sp.	Plants	22
AF11	Melochia sp.	Plants	7
AF11	No determinada sp. 1	Plants	1
AF11	Phyllanthus urinaria L.	Plants	2
AF11	Poaceae sp. 1	Plants	4
AF11	Poaceae sp. 2	Plants	9
AF11	Poaceae sp. 7	Plants	19
AF11	Pteridium aquilinum (L.) Kuhn	Plants	447
AF11	Rubus sp.	Plants	1
AF11	Solanaceae sp. 2	Plants	14
AF11	Sonchus sp.	Plants	49
AF11	Spermacoce spp.	Plants	2
AF12	Achyranthes aspera L.	Plants	6
AF12	Ageratum conyzoides L.	Plants	23
AF12	Alchornea sp.	Plants	9
AF12	Alocasia sp. 2	Plants	59
AF12	Apiaceae sp 1	Plants	91
AF12	Baltimora recta L.	Plants	55
AF12	Baltimora sp.	Plants	29
AF12	Blechnum sp.	Plants	39
AF12	Boraginaceae sp. 1	Plants	5
AF12	Brachiaria sp.	Plants	28
AF12	Browalia americana L.	Plants	55
AF12	Caperonia palustris (L.) A. St.-Hil.	Plants	2
AF12	Cestrum sp.	Plants	1
AF12	Chaptalia nutans (L.) Polak	Plants	1
AF12	Cissampelos tropaeolifolia DC.	Plants	18
AF12	Cissus alata Jacq.	Plants	5
AF12	Cissus gossypiifolia Standl.	Plants	15
AF12	Cissus verticillata (L.) Nicolson & C.E. Jarvis	Plants	2
AF12	Commelina erecta L.	Plants	34
AF12	Commelina rufipes (D.R. Hunt) Faden & D.R. Hunt	Plants	2
AF12	Cortaderia sp2	Plants	1
AF12	Cucurbita maxima Duchesne	Plants	9
AF12	Cyperaceae sp 1	Plants	55
AF12	Cyperus spp.	Plants	128
AF12	Desmodium sp. 1	Plants	16
AF12	Desmodium sp. 3	Plants	16
AF12	Drymaria cordata (L.) Willd. ex Roem. & Schult.	Plants	12
AF12	Emilia sonchifolia (L.) D. C.	Plants	29
AF12	Erechites valerianifolia (Wolf) DC.	Plants	1
AF12	Geophila sp.	Plants	13
AF12	Hyparrenia sp.	Plants	29
AF12	Hypolepis repens (L.) C. Presl	Plants	287
AF12	Hyptis sp. 1	Plants	45
AF12	Hyptis capitata Jacq	Plants	8
AF12	Impatiens sp.	Plants	64
AF12	Lamiaceae sp. 2	Plants	8
AF12	Lantana camara L.	Plants	36
AF12	Melampodium divaricatum (Rich.) D.C.	Plants	38
AF12	Melothria pendula L.	Plants	9
AF12	Menispermaceae sp. 1	Plants	9
AF12	Miconia sp.	Plants	17
AF12	Mimosa pudica L.	Plants	7
AF12	No determinada sp. 1	Plants	8
AF12	No determinada sp. 10	Plants	2
AF12	No determinada sp. 11	Plants	1
AF12	No determinada sp. 12	Plants	1
AF12	No determinada sp. 2	Plants	4
AF12	No determinada sp. 20	Plants	1
AF12	No determinada sp. 21	Plants	20
AF12	No determinada sp. 22	Plants	14
AF12	No determinada sp. 3	Plants	24
AF12	No determinada sp. 7	Plants	6
AF12	No determinada sp. 8	Plants	1
AF12	No determinada sp. 9	Plants	4
AF12	Oxalis sp. 1	Plants	16
AF12	Panicum sp.	Plants	66
AF12	Pfaffia iresinoides (Kunth) Spreng	Plants	17
AF12	Phaseolus vulgaris L.	Plants	4
AF12	Pilea sp. 1	Plants	5
AF12	Pilea sp. 2	Plants	53
AF12	Piperaceae sp. 1	Plants	14
AF12	Poaceae sp. 10	Plants	37
AF12	Poaceae sp. 11	Plants	14
AF12	Poaceae sp. 2	Plants	39
AF12	Poaceae sp. 3	Plants	5
AF12	Poaceae sp. 4	Plants	244
AF12	Pteridium aquilinum (L.) Kuhn	Plants	764
AF12	Rhyncospora nervosa (Vahl) Boeckeler	Plants	6
AF12	Scrophulariaceae sp. 1	Plants	3
AF12	Scrophulariaceae sp. 2	Plants	13
AF12	Sida rhombifolia L.	Plants	2
AF12	Solanaceae sp. 2	Plants	20
AF12	Spermacoce spp.	Plants	74
AF12	Tripogandra multiflora (Sw.) Raf.	Plants	26
AF12	Wedelia calycina Rich.	Plants	80
AF7	Ageratum conyzoides L.	Plants	24
AF7	asteraceae sp. 13	Plants	8
AF7	asteraceae sp. 14	Plants	23
AF7	Baltimora recta L.	Plants	34
AF7	Boraginaceae sp. 1	Plants	17
AF7	Brachiaria sp.	Plants	1158
AF7	Cestrum sp.	Plants	4
AF7	Cissus verticillata (L.) Nicolson & C.E. Jarvis	Plants	26
AF7	Commelina erecta L.	Plants	6
AF7	Commelina rufipes (D.R. Hunt) Faden & D.R. Hunt	Plants	24
AF7	Cortaderia sp2	Plants	30
AF7	Cyperaceae sp 2	Plants	285
AF7	Desmodium sp. 1	Plants	95
AF7	Desmodium sp. 3	Plants	8
AF7	Drymaria cordata (L.) Willd. ex Roem. & Schult.	Plants	1
AF7	Emilia sonchifolia (L.) D. C.	Plants	12
AF7	Erechites valerianifolia (Wolf) DC.	Plants	109
AF7	Galadiolus sp.	Plants	3
AF7	Galinsoga sp.	Plants	4
AF7	Geophila sp.	Plants	36
AF7	Gynerium sagittatum (Aubl.) P. Beauv	Plants	202
AF7	Hypolepis repens (L.) C. Presl	Plants	163
AF7	Impatiens sp.	Plants	33
AF7	Indigofera sp.	Plants	49
AF7	Jacquemontia holoscericea (Weinm.) O'Donell	Plants	45
AF7	Lamiaceae sp. 1	Plants	2
AF7	Melothria pendula L.	Plants	13
AF7	Panicum sp.	Plants	39
AF7	Pfaffia iresinoides (Kunth) Spreng	Plants	13
AF7	Phaseolus vulgaris L.	Plants	57
AF7	Phyllanthus urinaria L.	Plants	16
AF7	Pilea sp. 1	Plants	6
AF7	Rhyncospora nervosa (Vahl) Boeckeler	Plants	10
AF7	Rubus sp.	Plants	6
AF7	Sauvagesia sp.	Plants	2
AF7	Sida rhombifolia L.	Plants	16
AF7	Spermacoce spp.	Plants	12
AF7	Witheringia sp.	Plants	1
AF8	Acanthaceae sp. 1	Plants	51
AF8	Acanthaceae sp. 2	Plants	6
AF8	Achyranthes aspera L.	Plants	43
AF8	Ageratum conyzoides L.	Plants	27
AF8	Alchornea sp.	Plants	129
AF8	Alocasia sp. 2	Plants	9
AF8	Apiaceae sp 1	Plants	27
AF8	Baltimora recta L.	Plants	344
AF8	Baltimora sp.	Plants	13
AF8	Brachiaria sp.	Plants	46
AF8	Browalia americana L.	Plants	2
AF8	Caperonia palustris (L.) A. St.-Hil.	Plants	71
AF8	Cestrum sp.	Plants	8
AF8	Cissus verticillata (L.) Nicolson & C.E. Jarvis	Plants	8
AF8	Commelina erecta L.	Plants	163
AF8	Cortaderia sp1	Plants	98
AF8	Cuphea racemosa (L. f.) Spreng.	Plants	7
AF8	Cyperaceae sp 1	Plants	20
AF8	Cyperus spp.	Plants	96
AF8	Desmodium sp. 1	Plants	17
AF8	Drymaria cordata (L.) Willd. ex Roem. & Schult.	Plants	6
AF8	Emilia sonchifolia (L.) D. C.	Plants	325
AF8	Erechites valerianifolia (Wolf) DC.	Plants	6
AF8	Euphorbiaceae sp. 1	Plants	80
AF8	Hyptis sp. 1	Plants	90
AF8	Hyptis capitata Jacq	Plants	129
AF8	Impatiens sp.	Plants	36
AF8	Ipomoea batatas (L.) Lam.	Plants	13
AF8	Malvaceae sp. 1	Plants	15
AF8	Manihot esculenta Crantz	Plants	47
AF8	Melochia sp.	Plants	96
AF8	Miconia sp.	Plants	7
AF8	Mimosa pudica L.	Plants	13
AF8	No determinada	Plants	34
AF8	No determinada sp. 1	Plants	3
AF8	No determinada sp. 2	Plants	2
AF8	No determinada sp. 20	Plants	13
AF8	Oxalis sp. 1	Plants	3
AF8	Panicum sp.	Plants	31
AF8	Poaceae sp. 1	Plants	63
AF8	Poaceae sp. 10	Plants	211
AF8	Poaceae sp. 15	Plants	17
AF8	Poaceae sp. 2	Plants	267
AF8	Poaceae sp. 21	Plants	34
AF8	Poaceae sp. 3	Plants	5
AF8	Poaceae sp. 8	Plants	684
AF8	Pteridium aquilinum (L.) Kuhn	Plants	1130
AF8	Scrophulariaceae sp. 1	Plants	42
AF8	Scrophulariaceae sp. 2	Plants	82
AF8	Sida glomerata Cav.	Plants	3
AF8	Sida rhombifolia L.	Plants	100
AF8	Sonchus sp.	Plants	15
AF8	Spermacoce spp.	Plants	161
AF8	Stachytarpheta sp.	Plants	50
AF8	Thunbergia alata Bojer ex Sims	Plants	5
AF8	Tripogandra multiflora (Sw.) Raf.	Plants	2
AF9	Achyranthes aspera L.	Plants	122
AF9	Ageratum conyzoides L.	Plants	250
AF9	Alocasia sp.	Plants	14
AF9	Alocasia sp. 2	Plants	35
AF9	Apiaceae sp 1	Plants	224
AF9	Asteraceae sp. 100	Plants	5
AF9	asteraceae sp. 17	Plants	47
AF9	Baltimora recta L.	Plants	333
AF9	Bidens spp.	Plants	4
AF9	Blechnum sp.	Plants	28
AF9	Boraginaceae sp. 1	Plants	14
AF9	Brachiaria sp.	Plants	31
AF9	Brassicaceae sp. 1	Plants	24
AF9	Browalia americana L.	Plants	97
AF9	Caperonia palustris (L.) A. St.-Hil.	Plants	90
AF9	Cayaponia simplicifolia (Naudin) Cogn.	Plants	3
AF9	Cestrum sp.	Plants	71
AF9	Chaptalia nutans (L.) Polak	Plants	2
AF9	Cissus verticillata (L.) Nicolson & C.E. Jarvis	Plants	16
AF9	Commelina erecta L.	Plants	17
AF9	Cortaderia sp1	Plants	18
AF9	Cuphea racemosa (L. f.) Spreng.	Plants	63
AF9	Cyperus spp.	Plants	102
AF9	Desmodium sp. 3	Plants	7
AF9	Drymaria cordata (L.) Willd. ex Roem. & Schult.	Plants	78
AF9	Emilia sonchifolia (L.) D. C.	Plants	44
AF9	Erechites valerianifolia (Wolf) DC.	Plants	28
AF9	Euphorbiaceae sp. 1	Plants	190
AF9	Galinsoga sp.	Plants	11
AF9	Hypolepis repens (L.) C. Presl	Plants	30
AF9	Hyptis capitata Jacq	Plants	172
AF9	Impatiens sp.	Plants	59
AF9	Indigofera sp.	Plants	15
AF9	Ipomoea batatas (L.) Lam.	Plants	35
AF9	Ipomoea rubens Choisy	Plants	48
AF9	Lantana camara L.	Plants	23
AF9	Melochia sp.	Plants	3
AF9	Melothria pendula L.	Plants	19
AF9	Oxalis sp. 1	Plants	3
AF9	Oxalis sp. 2	Plants	26
AF9	Oxalis sp. 3	Plants	4
AF9	Panicum sp.	Plants	157
AF9	Phaseolus vulgaris L.	Plants	20
AF9	Phyllanthus urinaria L.	Plants	73
AF9	Pilea sp. 2	Plants	2
AF9	Poaceae sp. 1	Plants	10
AF9	Poaceae sp. 17	Plants	6
AF9	Poaceae sp. 18	Plants	18
AF9	Poaceae sp. 2	Plants	1
AF9	Poaceae sp. 8	Plants	1
AF9	Psidium guajava L.	Plants	17
AF9	Rhyncospora nervosa (Vahl) Boeckeler	Plants	5
AF9	Saccharum officinarum L.	Plants	24
AF9	Scrophulariaceae sp. 1	Plants	2
AF9	Senna sp.	Plants	45
AF9	Setaria sp.	Plants	9
AF9	Sida glomerata Cav.	Plants	135
AF9	Sida rhombifolia L.	Plants	14
AF9	Sonchus sp.	Plants	62
AF9	Spermacoce spp.	Plants	329
AF9	Stachytarpheta sp.	Plants	98
AF9	Syngonanthus sp.	Plants	2
BF1	Acalypha sp.	Plants	8
BF1	Achyranthes aspera L.	Plants	51
BF1	Alchornea sp.	Plants	2
BF1	Alocasia sp.	Plants	454
BF1	Asplenium sp.	Plants	4
BF1	Asteraceae sp. 1	Plants	67
BF1	asteraceae sp. 5	Plants	3
BF1	Blechnum sp.	Plants	89
BF1	Boraginaceae sp. 1	Plants	1
BF1	Browalia americana L.	Plants	4
BF1	Canna edulis Ker Gawl.	Plants	45
BF1	Cissampelos tropaeolifolia DC.	Plants	6
BF1	Cissus verticillata (L.) Nicolson & C.E. Jarvis	Plants	247
BF1	Commelina erecta L.	Plants	5
BF1	Commelina rufipes (D.R. Hunt) Faden & D.R. Hunt	Plants	6
BF1	Conyza sp.	Plants	3
BF1	Cyperus spp.	Plants	66
BF1	Drymaria cordata (L.) Willd. ex Roem. & Schult.	Plants	1
BF1	Euphorbia graminea Jacq.	Plants	503
BF1	Galium sp.	Plants	1
BF1	Geophila sp.	Plants	27
BF1	Hamelia patens Jacq.	Plants	15
BF1	Hypolepis repens (L.) C. Presl	Plants	81
BF1	Hyptis sp. 1	Plants	11
BF1	Ipomoea batatas (L.) Lam.	Plants	9
BF1	Ipomoea rubens Choisy	Plants	16
BF1	Justicia sp.	Plants	90
BF1	Mandevilla sp.	Plants	10
BF1	Melanthera nivea L.	Plants	1
BF1	Menispermaceae sp. 1	Plants	5
BF1	Myriocarpa sp.	Plants	167
BF1	Peperomia sp.	Plants	24
BF1	Pfaffia iresinoides (Kunth) Spreng	Plants	11
BF1	Pilea sp. 1	Plants	1
BF1	Poaceae sp. 3	Plants	57
BF1	Rhyncospora nervosa (Vahl) Boeckeler	Plants	8
BF1	Selaginella sp.	Plants	26
BF1	Sida rhombifolia L.	Plants	6
BF1	Smallanthus riparius (Kunth) Rob.	Plants	30
BF1	Solanaceae sp. 1	Plants	1
BF1	Solanum nigrum L.	Plants	7
BF1	Solanum sp 2	Plants	2
BF1	Spermacoce spp.	Plants	3
BF1	Thelypteris sp.	Plants	46
BF1	Tournefortia sp.	Plants	81
BF1	Urticaceae sp. 1	Plants	9
BF1	Veronica sp.	Plants	1
BF1	Wedelia calycina Rich.	Plants	22
BF2	Achyranthes aspera L.	Plants	13
BF2	Alocasia sp.	Plants	288
BF2	Asteraceae sp. 1	Plants	129
BF2	Bidens spp.	Plants	2
BF2	Blechnum sp.	Plants	5
BF2	Boraginaceae sp. 1	Plants	28
BF2	Brachiaria sp.	Plants	4
BF2	Browalia americana L.	Plants	1
BF2	Bucquetia sp.	Plants	5
BF2	Cecropia sp.	Plants	42
BF2	Cestrum sp.	Plants	6
BF2	Cissus erosa Rich.	Plants	2
BF2	Cissus verticillata (L.) Nicolson & C.E. Jarvis	Plants	4
BF2	Cortaderia sp2	Plants	132
BF2	Cortaderia sp3	Plants	54
BF2	Drymaria cordata (L.) Willd. ex Roem. & Schult.	Plants	4
BF2	Euphorbia graminea Jacq.	Plants	323
BF2	Galium sp.	Plants	8
BF2	Geophila sp.	Plants	23
BF2	Heliconia sp.	Plants	59
BF2	Hypolepis repens (L.) C. Presl	Plants	19
BF2	Indigofera sp.	Plants	1
BF2	Ipomoea rubens Choisy	Plants	30
BF2	Justicia sp.	Plants	44
BF2	Mandevilla sp.	Plants	14
BF2	Melanthera nivea L.	Plants	188
BF2	Menispermaceae sp. 1	Plants	20
BF2	Mimosa pudica L.	Plants	20
BF2	Myriocarpa sp.	Plants	134
BF2	Panicum sp.	Plants	8
BF2	Pfaffia iresinoides (Kunth) Spreng	Plants	133
BF2	Poaceae sp. 16	Plants	303
BF2	Poaceae sp. 4	Plants	42
BF2	Pteris sp.	Plants	29
BF2	Selaginella sp.	Plants	1
BF2	Solanum nigrum L.	Plants	5
BF2	Spermacoce spp.	Plants	2
BF2	Thelypteris sp.	Plants	152
BF2	Tournefortia sp.	Plants	15
BF2	Urticaceae sp. 1	Plants	1
BF2	Urticaceae sp. 2	Plants	10
BF2	Verbenaceae sp. 1	Plants	7
BF2	Wedelia calycina Rich.	Plants	109
BF3	Alocasia sp.	Plants	187
BF3	Apiaceae sp 1	Plants	101
BF3	Asteraceae sp. 1	Plants	52
BF3	asteraceae sp. 7	Plants	28
BF3	asteraceae sp. 8	Plants	27
BF3	asteraceae sp. 9	Plants	28
BF3	Bidens spp.	Plants	15
BF3	Blechnum sp.	Plants	58
BF3	Boraginaceae sp. 1	Plants	24
BF3	Browalia americana L.	Plants	152
BF3	Caryophyllaceae sp. 1	Plants	10
BF3	Chaptalia nutans (L.) Polak	Plants	29
BF3	Commelina erecta L.	Plants	44
BF3	Commelina rufipes (D.R. Hunt) Faden & D.R. Hunt	Plants	1
BF3	Cortaderia sp1	Plants	3
BF3	Cyperus spp.	Plants	49
BF3	Desmodium sp. 1	Plants	11
BF3	Drymaria cordata (L.) Willd. ex Roem. & Schult.	Plants	191
BF3	Emilia sonchifolia (L.) D. C.	Plants	33
BF3	Euphorbia graminea Jacq.	Plants	104
BF3	Euphorbiaceae sp. 1	Plants	15
BF3	Galinsoga sp.	Plants	151
BF3	Hamelia patens Jacq.	Plants	64
BF3	Hypolepis repens (L.) C. Presl	Plants	2
BF3	Hyptis sp. 1	Plants	18
BF3	Hyptis capitata Jacq	Plants	35
BF3	Impatiens sp.	Plants	380
BF3	Indigofera sp.	Plants	22
BF3	Ipomoea batatas (L.) Lam.	Plants	173
BF3	Ipomoea rubens Choisy	Plants	43
BF3	Justicia sp.	Plants	2
BF3	Manihot esculenta Crantz	Plants	109
BF3	Melanthera nivea L.	Plants	108
BF3	Myriocarpa sp.	Plants	2
BF3	Oxalis sp. 1	Plants	48
BF3	Panicum sp.	Plants	16
BF3	Pfaffia iresinoides (Kunth) Spreng	Plants	88
BF3	Phaseolus vulgaris L.	Plants	9
BF3	Phyllanthus urinaria L.	Plants	13
BF3	Pilea sp. 2	Plants	43
BF3	Piper aduncum L.	Plants	5
BF3	Poaceae sp. 15	Plants	7
BF3	Poaceae sp. 4	Plants	43
BF3	Rhyncospora nervosa (Vahl) Boeckeler	Plants	25
BF3	Setaria sp.	Plants	4
BF3	Sida rhombifolia L.	Plants	29
BF3	Smallanthus riparius (Kunth) Rob.	Plants	71
BF3	Solanaceae sp. 3	Plants	35
BF3	Solanum nigrum L.	Plants	9
BF3	Spermacoce spp.	Plants	11
BF3	Thelypteris sp.	Plants	112
BF3	Wedelia calycina Rich.	Plants	75
BF3	Witheringia sp.	Plants	22
BF4	Achyranthes aspera L.	Plants	101
BF4	Apiaceae sp 1	Plants	59
BF4	Araceae sp. 3	Plants	44
BF4	Baltimora recta L.	Plants	12
BF4	Begonia sericoneura Liebm.	Plants	2
BF4	Brachiaria sp.	Plants	8
BF4	Caperonia palustris (L.) A. St.-Hil.	Plants	11
BF4	Caryophyllaceae sp. 1	Plants	72
BF4	Chenopodiaceae sp.	Plants	1
BF4	Cissampelos tropaeolifolia DC.	Plants	4
BF4	Cissus alata Jacq.	Plants	4
BF4	Cissus gossypiifolia Standl.	Plants	54
BF4	Cissus palmata Poir.	Plants	41
BF4	Cissus verticillata (L.) Nicolson & C.E. Jarvis	Plants	21
BF4	Commelina erecta L.	Plants	116
BF4	Commelina rufipes (D.R. Hunt) Faden & D.R. Hunt	Plants	1
BF4	Cortaderia sp2	Plants	383
BF4	Cyperaceae sp 1	Plants	44
BF4	Cyperus spp.	Plants	110
BF4	Desmodium sp. 3	Plants	12
BF4	Drymaria cordata (L.) Willd. ex Roem. & Schult.	Plants	236
BF4	Erechites valerianifolia (Wolf) DC.	Plants	48
BF4	Geophila sp.	Plants	49
BF4	Hamelia patens Jacq.	Plants	27
BF4	Hyparrenia sp.	Plants	11
BF4	Hypolepis repens (L.) C. Presl	Plants	5
BF4	Hyptis sp. 1	Plants	434
BF4	Hyptis capitata Jacq	Plants	5
BF4	Impatiens sp.	Plants	189
BF4	Ipomoea rubens Choisy	Plants	6
BF4	Jacquemontia holoscericea (Weinm.) O'Donell	Plants	12
BF4	Mandevilla sp.	Plants	4
BF4	Manihot esculenta Crantz	Plants	1
BF4	Melothria pendula L.	Plants	55
BF4	Menispermaceae sp. 1	Plants	72
BF4	Miconia sp.	Plants	19
BF4	No determinada sp. 1	Plants	4
BF4	No determinada sp. 13	Plants	11
BF4	No determinada sp. 14	Plants	2
BF4	No determinada sp. 2	Plants	3
BF4	No determinada sp. 20	Plants	8
BF4	No determinada sp. 21	Plants	12
BF4	No determinada sp. 3	Plants	1
BF4	No determinada sp. 4	Plants	15
BF4	No determinada sp. 5	Plants	5
BF4	No determinada sp. 6	Plants	16
BF4	Panicum sp.	Plants	15
BF4	Pfaffia iresinoides (Kunth) Spreng	Plants	36
BF4	Pilea sp. 1	Plants	9
BF4	Pilea sp. 2	Plants	5
BF4	Piperaceae sp. 1	Plants	11
BF4	Poaceae sp. 1	Plants	99
BF4	Poaceae sp. 10	Plants	4
BF4	Poaceae sp. 16	Plants	23
BF4	Poaceae sp. 19	Plants	53
BF4	Poaceae sp. 2	Plants	43
BF4	Poaceae sp. 20	Plants	4
BF4	Poaceae sp. 23	Plants	8
[truncated: 111 more rows]
